# Supplementary material for: trans-Carbonyl­chloridobis[tris­(4-chloro­phen­yl)phosphane]rhodium(I) acetone monosolvate
Source: Acta Crystallogr Sect E Struct Rep Online. 2010 Oct 9;66(Pt 11):m1380–1. doi: 10.1107/S1600536810039814 (PMC3009219; doi:10.1107/S1600536810039814)
Supplement: Supplementary file 1 [file e-66-m1380-sup1.cif]

##############################################################################
###                                                                        ###
###        Electronic paper (Acta Crystallographica Section E)             ###
###                                                                        ###
##############################################################################
#                                                                            #
# This CIF contains the data in a paper accepted for publication in Acta     #
# Crystallographica Section E. It conforms to the requirements of Notes      #
# for Authors for Section E, and has been peer reviewed under the auspices   #
# of the IUCr Commission on Journals.                                        #
#                                                                            #
# Full details of the Crystallographic Information File format               #
# are given in the paper "The Crystallographic Information File (CIF):       #
# a New Standard Archive File for Crystallography" by S. R. Hall, F. H.      #
# Allen and I. D. Brown [Acta Cryst. (1991), A47, 655-685].                  #
#                                                                            #
# The current version of the core CIF dictionary is obtainable from          #
# ftp://ftp.iucr.org/pub/cif_core.dic. The current version number is 2.4.    #
#                                                                            #
# Software is freely available for graphical display of the structure(s) in  #
# this CIF.  For information consult the CIF home page http://www.iucr.org/  #
# cif/home.html                                                              #
#                                                                            #
# This file may be used for bona fide research purposes within the           #
# scientific community so long as proper attribution is given to the journal # 
# article from which it was obtained.                                        #
#                                                                            #
##############################################################################
                                             
data_global
_audit_creation_method     'WinGX routine CIF_UPDATE'
_audit_conform_dict_name     cif_core.dic
_audit_conform_dict_version     2.4
_journal_date_recd_electronic     2010-09-22
_journal_date_accepted     2010-10-05
_journal_name_full     'Acta Crystallographica, Section E'
_journal_year     2010
_journal_volume     66
_journal_issue     11
_journal_page_first     m1380
_journal_page_last     m1381
_journal_paper_category     QM
_journal_coeditor_code     SI2294
_publ_contact_author_name     'Meijboom, Reinout'
_publ_contact_author_address
;
Research Centre for Synthesis and Catalysis
Department of Chemistry,
University of Johannesburg,
PO Box 524 Auckland Park,
Johannesburg, 2006
South Africa
;
_publ_contact_author_email     rmeijboom@uj.ac.za
_publ_contact_author_fax     '+27 (011) 5592367'
_publ_contact_author_phone     '+27 (011) 5592819'
_publ_section_title
;
<i>trans</i>-Carbonylchloridobis[tris(4-chlorophenyl)phosphane]rhodium(I)
acetone monosolvate
;
loop_
    _publ_author_name
    _publ_author_address
    'Burgoyne, Andrew R.'
;
Research Centre for Synthesis and Catalysis
Department of Chemistry,
University of Johannesburg,
PO Box 524 Auckland Park,
Johannesburg, 2006
South Africa
;
    'Meijboom, Reinout'
;
Research Centre for Synthesis and Catalysis
Department of Chemistry,
University of Johannesburg,
PO Box 524 Auckland Park,
Johannesburg, 2006
South Africa
;
    'Muller, Alfred'
;
Research Centre for Synthesis and Catalysis
Department of Chemistry,
University of Johannesburg,
PO Box 524 Auckland Park,
Johannesburg, 2006
South Africa
;
    'Omondi, Bernard O.'
;
Research Centre for Synthesis and Catalysis
Department of Chemistry,
University of Johannesburg,
PO Box 524 Auckland Park,
Johannesburg, 2006
South Africa
;
data_I
_audit_creation_method     'WinGX routine CIF_UPDATE'
_audit_conform_dict_name     cif_core.dic
_audit_conform_dict_version     2.4
_chemical_name_systematic
;
<i>trans</i>-Carbonylchloridobis[tris(4-chlorophenyl)phosphane]rhodium(I)
acetone monosolvate
;
_chemical_name_common     ?
_chemical_formula_moiety     'C37 H24 Cl7 O P2 Rh, C3 H6 O'
_chemical_formula_sum     'C40 H30 Cl7 O2 P2 Rh'
_chemical_formula_iupac     '[Rh Cl (C18 H12 Cl3 P)2 (C O)], C3 H6 O'
_chemical_formula_weight     955.64
_chemical_melting_point     ?
_symmetry_cell_setting     triclinic
_symmetry_space_group_name_H-M     'P -1'
_symmetry_space_group_name_Hall     '-P 1'
loop_
    _symmetry_equiv_pos_as_xyz
    'x, y, z'
    '-x, -y, -z'
_cell_length_a     10.6130(7)
_cell_length_b     12.7970(8)
_cell_length_c     16.7470(11)
_cell_angle_alpha     71.6310(10)
_cell_angle_beta     81.7420(10)
_cell_angle_gamma     68.5370(10)
_cell_volume     2007.9(2)
_cell_formula_units_Z     2
_cell_measurement_reflns_used     25954
_cell_measurement_theta_min     1.78
_cell_measurement_theta_max     28.38
_cell_measurement_temperature     100(2)
_exptl_crystal_description     block
_exptl_crystal_colour     yellow
_exptl_crystal_size_max     0.37
_exptl_crystal_size_mid     0.17
_exptl_crystal_size_min     0.07
_exptl_crystal_density_diffrn     1.581
_exptl_crystal_density_method     'not measured'
_exptl_crystal_F_000     960
_exptl_absorpt_coefficient_mu     1.006
_exptl_absorpt_correction_type     multi-scan
_exptl_absorpt_process_details     '(SADABS; Bruker, 2007)'
_exptl_absorpt_correction_T_min     0.7072
_exptl_absorpt_correction_T_max     0.9329
_exptl_special_details
;
The intensity data was collected on a Bruker X8 Apex II CCD diffractometer using
an exposure time of 10 s/frame. A total of 1895 frames were collected with a
frame width of 0.5\% covering up to \q = 28.38\% with 99.9% completeness
accomplished.
;
_diffrn_ambient_temperature     100(2)
_diffrn_radiation_type     MoK\a
_diffrn_radiation_wavelength     0.71073
_diffrn_radiation_monochromator     graphite
_diffrn_measurement_device_type     'Bruker X8 APEXII 4K KappaCCD'
_diffrn_measurement_method     '\f and \w scans'
_diffrn_reflns_number     25954
_diffrn_reflns_av_R_equivalents     0.0227
_diffrn_reflns_theta_min     1.78
_diffrn_reflns_theta_max     28.38
_diffrn_reflns_theta_full     28.38
_diffrn_measured_fraction_theta_max     0.997
_diffrn_measured_fraction_theta_full     0.997
_diffrn_reflns_limit_h_min     -14
_diffrn_reflns_limit_h_max     12
_diffrn_reflns_limit_k_min     -16
_diffrn_reflns_limit_k_max     17
_diffrn_reflns_limit_l_min     -21
_diffrn_reflns_limit_l_max     22
_diffrn_standards_number     0
_diffrn_standards_interval_count     0
_diffrn_standards_interval_time     0
_diffrn_standards_decay_%     0
_refine_special_details
;
Refinement of <i>F</i>^2^ against ALL reflections. The weighted <i>R</i>-factor
<i>wR</i> and goodness of fit <i>S</i> are based on <i>F</i>^2^, conventional
<i>R</i>-factors <i>R</i> are based on <i>F</i>, with <i>F</i> set to zero for
negative <i>F</i>^2^. The threshold expression of <i>F</i>^2^ >
\s(<i>F</i>^2^) is used only for calculating <i>R</i>-factors(gt) <i>etc</i>.
and is not relevant to the choice of reflections for refinement.
<i>R</i>-factors based on <i>F</i>^2^ are statistically about twice as large
as those based on <i>F</i>, and <i>R</i>- factors based on ALL data will be
even larger.
;
_reflns_number_total     10031
_reflns_number_gt     9160
_reflns_threshold_expression     I>2\s(I)
_refine_ls_structure_factor_coef     Fsqd
_refine_ls_matrix_type     full
_refine_ls_R_factor_all     0.0295
_refine_ls_R_factor_gt     0.026
_refine_ls_wR_factor_gt     0.0659
_refine_ls_wR_factor_ref     0.0694
_refine_ls_goodness_of_fit_ref     1.038
_refine_ls_restrained_S_all     1.039
_refine_ls_number_reflns     10031
_refine_ls_number_parameters     471
_refine_ls_number_restraints     4
_refine_ls_hydrogen_treatment     constr
_refine_ls_weighting_scheme     calc
_refine_ls_weighting_details
         'calc w=1/[\s^2^(Fo^2^)+(0.0302P)^2^+1.7506P] where P=(Fo^2^+2Fc^2^)/3'
_atom_sites_solution_hydrogens     geom
_atom_sites_solution_primary     direct
_atom_sites_solution_secondary     difmap
_refine_ls_shift/su_max     0.009
_refine_ls_shift/su_mean     0
_refine_diff_density_max     1.17
_refine_diff_density_min     -0.687
_refine_ls_extinction_method     none
loop_
    _atom_type_symbol
    _atom_type_description
    _atom_type_scat_dispersion_real
    _atom_type_scat_dispersion_imag
    _atom_type_scat_source
    C C 0.0033 0.0016 'International Tables Vol C Tables 4.2.6.8 and 6.1.1.4'
    H H 0 0 'International Tables Vol C Tables 4.2.6.8 and 6.1.1.4'
    P P 0.1023 0.0942 'International Tables Vol C Tables 4.2.6.8 and 6.1.1.4'
    Cl Cl 0.1484 0.1585 'International Tables Vol C Tables 4.2.6.8 and 6.1.1.4'
    Rh Rh -1.1178 0.9187 'International Tables Vol C Tables 4.2.6.8 and 6.1.1.4'
    O O 0.0106 0.006 'International Tables Vol C Tables 4.2.6.8 and 6.1.1.4'
_computing_data_collection     'APEX2 (Bruker, 2007)'
_computing_cell_refinement     'SAINT-Plus (Bruker, 2007)'
_computing_data_reduction     'SAINT-Plus and XPREP (Bruker, 2007)'
_computing_structure_solution     'SHELXS97 (Sheldrick, 2008)'
_computing_structure_refinement     'SHELXL97 (Sheldrick, 2008)'
_computing_molecular_graphics
               'DIAMOND (Brandenburg & Putz, 2005) and ORTEP-3 (Farrugia, 1997)'
_computing_publication_material     'WinGX (Farrugia, 1999)'
loop_
    _atom_site_type_symbol
    _atom_site_label
    _atom_site_fract_x
    _atom_site_fract_y
    _atom_site_fract_z
    _atom_site_U_iso_or_equiv
    _atom_site_adp_type
    _atom_site_calc_flag
    _atom_site_refinement_flags
    _atom_site_occupancy
    _atom_site_disorder_assembly
    _atom_site_disorder_group
    C C1 0.45279(16) 0.41780(13) 0.86206(10) 0.0164(3) Uani d . 1 . .
    C C2 0.41530(18) 0.37176(15) 0.94513(11) 0.0210(3) Uani d . 1 . .
    H H2 0.4811 0.3368 0.9874 0.025 Uiso calc R 1 . .
    C C3 0.28161(19) 0.37668(16) 0.96678(12) 0.0245(4) Uani d . 1 . .
    H H3 0.2559 0.3451 1.0234 0.029 Uiso calc R 1 . .
    C C4 0.18729(17) 0.42829(16) 0.90434(12) 0.0232(3) Uani d . 1 . .
    C C5 0.22084(18) 0.47737(16) 0.82210(12) 0.0245(4) Uani d . 1 . .
    H H5 0.1539 0.5149 0.7805 0.029 Uiso calc R 1 . .
    C C6 0.35413(18) 0.47109(15) 0.80104(11) 0.0214(3) Uani d . 1 . .
    H H6 0.3787 0.5035 0.7443 0.026 Uiso calc R 1 . .
    C C7 0.74075(16) 0.32026(14) 0.90731(10) 0.0171(3) Uani d . 1 . .
    C C8 0.73223(17) 0.35235(15) 0.98114(11) 0.0198(3) Uani d . 1 . .
    H H8 0.6603 0.4195 0.9892 0.024 Uiso calc R 1 . .
    C C9 0.82786(18) 0.28702(17) 1.04254(11) 0.0245(4) Uani d . 1 . .
    H H9 0.8209 0.3078 1.0931 0.029 Uiso calc R 1 . .
    C C10 0.93422(19) 0.19046(17) 1.02877(12) 0.0261(4) Uani d . 1 . .
    C C11 0.94494(18) 0.15729(15) 0.95637(12) 0.0249(4) Uani d . 1 . .
    H H11 1.0181 0.091 0.9481 0.03 Uiso calc R 1 . .
    C C12 0.84757(17) 0.22195(15) 0.89602(11) 0.0212(3) Uani d . 1 . .
    H H12 0.8536 0.1991 0.8464 0.025 Uiso calc R 1 . .
    C C13 0.62608(16) 0.55598(13) 0.81044(10) 0.0161(3) Uani d . 1 . .
    C C14 0.51081(17) 0.64893(15) 0.82071(11) 0.0205(3) Uani d . 1 . .
    H H14 0.4265 0.6367 0.8359 0.025 Uiso calc R 1 . .
    C C15 0.51770(19) 0.75957(15) 0.80891(12) 0.0244(4) Uani d . 1 . .
    H H15 0.4384 0.823 0.8147 0.029 Uiso calc R 1 . .
    C C16 0.6411(2) 0.77582(15) 0.78876(11) 0.0232(3) Uani d . 1 . .
    C C17 0.7573(2) 0.68537(16) 0.77805(13) 0.0263(4) Uani d . 1 . .
    H H17 0.8416 0.698 0.7638 0.032 Uiso calc R 1 . .
    C C18 0.74917(18) 0.57584(15) 0.78836(12) 0.0230(3) Uani d . 1 . .
    H H18 0.8283 0.5137 0.7803 0.028 Uiso calc R 1 . .
    C C19 0.86583(16) 0.11855(14) 0.62309(10) 0.0173(3) Uani d . 1 . .
    C C20 0.96226(18) 0.10485(16) 0.67746(11) 0.0232(3) Uani d . 1 . .
    H H20 0.9571 0.1691 0.6962 0.028 Uiso calc R 1 . .
    C C21 1.06604(19) -0.00186(17) 0.70460(12) 0.0276(4) Uani d . 1 . .
    H H21 1.133 -0.0108 0.7406 0.033 Uiso calc R 1 . .
    C C22 1.06923(19) -0.09470(16) 0.67782(11) 0.0256(4) Uani d . 1 . .
    C C23 0.9774(2) -0.08305(16) 0.62225(12) 0.0266(4) Uani d . 1 . .
    H H23 0.9838 -0.1473 0.6031 0.032 Uiso calc R 1 . .
    C C24 0.87527(19) 0.02477(15) 0.59474(12) 0.0236(3) Uani d . 1 . .
    H H24 0.8115 0.0343 0.5563 0.028 Uiso calc R 1 . .
    C C25 0.59960(17) 0.22421(14) 0.55503(11) 0.0196(3) Uani d . 1 . .
    C C26 0.49901(18) 0.19286(16) 0.60992(12) 0.0242(4) Uani d . 1 . .
    H H26 0.4953 0.192 0.6671 0.029 Uiso calc R 1 . .
    C C27 0.4036(2) 0.16278(17) 0.58096(14) 0.0302(4) Uani d . 1 . .
    H H27 0.335 0.1412 0.6181 0.036 Uiso calc R 1 . .
    C C28 0.4105(2) 0.16491(16) 0.49772(14) 0.0304(4) Uani d . 1 . .
    C C29 0.5097(2) 0.19354(18) 0.44249(13) 0.0312(4) Uani d . 1 . .
    H H29 0.5133 0.1929 0.3856 0.037 Uiso calc R 1 . .
    C C30 0.60475(19) 0.22352(17) 0.47133(12) 0.0259(4) Uani d . 1 . .
    H H30 0.6738 0.2437 0.4338 0.031 Uiso calc R 1 . .
    C C31 0.79052(17) 0.34837(14) 0.50272(10) 0.0183(3) Uani d . 1 . .
    C C32 0.69971(18) 0.44776(16) 0.45032(11) 0.0223(3) Uani d . 1 . .
    H H32 0.6058 0.4585 0.4557 0.027 Uiso calc R 1 . .
    C C33 0.74499(19) 0.53101(16) 0.39047(11) 0.0248(4) Uani d . 1 . .
    H H33 0.6828 0.5983 0.3551 0.03 Uiso calc R 1 . .
    C C34 0.8822(2) 0.51408(16) 0.38325(11) 0.0246(4) Uani d . 1 . .
    C C35 0.97511(19) 0.41477(17) 0.43215(12) 0.0261(4) Uani d . 1 . .
    H H35 1.0692 0.4032 0.425 0.031 Uiso calc R 1 . .
    C C36 0.92848(18) 0.33212(15) 0.49190(11) 0.0220(3) Uani d . 1 . .
    H H36 0.9915 0.2637 0.5258 0.026 Uiso calc R 1 . .
    C C37 0.69720(17) 0.47391(12) 0.63949(10) 0.0180(3) Uani d DU 1 . .
    P P1 0.62373(4) 0.40975(3) 0.82264(3) 0.01420(8) Uani d . 1 . .
    P P2 0.72683(4) 0.25790(4) 0.59485(3) 0.01550(8) Uani d U 1 . .
    Cl Cl1 0.63216(5) 0.17010(4) 0.79542(3) 0.02401(9) Uani d U 1 . .
    Cl Cl2 1.06102(5) 0.11330(5) 1.10165(3) 0.04090(13) Uani d . 1 . .
    Cl Cl3 0.65127(5) 0.91247(4) 0.77695(3) 0.03312(11) Uani d . 1 . .
    Cl Cl4 1.18984(6) -0.23221(5) 0.71789(3) 0.03995(13) Uani d . 1 . .
    Cl Cl5 0.28900(6) 0.13135(5) 0.46052(4) 0.04566(15) Uani d . 1 . .
    Cl Cl6 0.93897(6) 0.62136(4) 0.31201(3) 0.03453(11) Uani d . 1 . .
    Cl Cl7 0.02340(5) 0.42625(5) 0.92807(4) 0.03486(11) Uani d . 1 . .
    Rh Rh1 0.668804(12) 0.340979(10) 0.705687(7) 0.01450(4) Uani d DU 1 . .
    O O1 0.71508(14) 0.55764(11) 0.59840(8) 0.0272(3) Uani d . 1 . .
    C C38 0.3033(2) 0.03136(18) 0.88771(14) 0.0311(4) Uani d . 1 . .
    C C39 0.3764(3) -0.0610(2) 0.96104(18) 0.0542(7) Uani d . 1 . .
    H H39A 0.3645 -0.1349 0.9651 0.081 Uiso calc R 1 . .
    H H39B 0.34 -0.038 1.0126 0.081 Uiso calc R 1 . .
    H H39C 0.473 -0.071 0.9539 0.081 Uiso calc R 1 . .
    C C40 0.2919(3) 0.1538(2) 0.87945(19) 0.0463(6) Uani d . 1 . .
    H H40A 0.2352 0.2075 0.8318 0.07 Uiso calc R 1 . .
    H H40B 0.3823 0.1605 0.8699 0.07 Uiso calc R 1 . .
    H H40C 0.2506 0.174 0.9312 0.07 Uiso calc R 1 . .
    O O2 0.2549(2) 0.0074(2) 0.83829(16) 0.0709(7) Uani d . 1 . .
loop_
    _atom_site_aniso_label
    _atom_site_aniso_U_11
    _atom_site_aniso_U_22
    _atom_site_aniso_U_33
    _atom_site_aniso_U_12
    _atom_site_aniso_U_13
    _atom_site_aniso_U_23
    C1 0.0168(7) 0.0131(7) 0.0212(8) -0.0044(6) -0.0005(6) -0.0083(6)
    C2 0.0219(8) 0.0212(8) 0.0215(8) -0.0077(6) -0.0018(6) -0.0073(6)
    C3 0.0255(9) 0.0272(9) 0.0248(9) -0.0129(7) 0.0046(7) -0.0105(7)
    C4 0.0173(8) 0.0227(8) 0.0354(10) -0.0090(6) 0.0045(7) -0.0159(7)
    C5 0.0202(8) 0.0237(8) 0.0309(9) -0.0053(7) -0.0050(7) -0.0104(7)
    C6 0.0213(8) 0.0206(8) 0.0222(8) -0.0066(6) -0.0021(6) -0.0058(6)
    C7 0.0165(7) 0.0148(7) 0.0194(7) -0.0044(6) -0.0028(6) -0.0044(6)
    C8 0.0182(8) 0.0202(8) 0.0219(8) -0.0061(6) -0.0002(6) -0.0079(6)
    C9 0.0226(8) 0.0317(9) 0.0203(8) -0.0103(7) -0.0015(7) -0.0070(7)
    C10 0.0211(8) 0.0276(9) 0.0237(9) -0.0070(7) -0.0065(7) 0.0019(7)
    C11 0.0205(8) 0.0184(8) 0.0292(9) -0.0015(6) -0.0027(7) -0.0031(7)
    C12 0.0206(8) 0.0173(8) 0.0245(8) -0.0042(6) -0.0014(6) -0.0069(6)
    C13 0.0200(8) 0.0129(7) 0.0169(7) -0.0055(6) -0.0023(6) -0.0056(6)
    C14 0.0195(8) 0.0169(8) 0.0260(8) -0.0048(6) -0.0023(6) -0.0083(6)
    C15 0.0260(9) 0.0147(8) 0.0318(9) -0.0019(6) -0.0047(7) -0.0100(7)
    C16 0.0351(10) 0.0133(7) 0.0237(8) -0.0102(7) -0.0065(7) -0.0042(6)
    C17 0.0264(9) 0.0222(8) 0.0346(10) -0.0128(7) -0.0008(7) -0.0087(7)
    C18 0.0203(8) 0.0176(8) 0.0326(9) -0.0061(6) 0.0000(7) -0.0099(7)
    C19 0.0166(7) 0.0168(7) 0.0177(7) -0.0042(6) -0.0005(6) -0.0058(6)
    C20 0.0241(9) 0.0229(8) 0.0233(8) -0.0051(7) -0.0047(7) -0.0093(7)
    C21 0.0220(9) 0.0317(10) 0.0247(9) -0.0018(7) -0.0065(7) -0.0083(7)
    C22 0.0230(9) 0.0217(8) 0.0202(8) 0.0029(7) -0.0002(7) -0.0029(7)
    C23 0.0302(10) 0.0183(8) 0.0298(9) -0.0023(7) -0.0027(7) -0.0112(7)
    C24 0.0248(9) 0.0198(8) 0.0272(9) -0.0039(7) -0.0068(7) -0.0098(7)
    C25 0.0176(8) 0.0165(7) 0.0251(8) -0.0024(6) -0.0053(6) -0.0085(6)
    C26 0.0218(8) 0.0206(8) 0.0311(9) -0.0062(7) -0.0041(7) -0.0084(7)
    C27 0.0218(9) 0.0230(9) 0.0469(12) -0.0078(7) -0.0057(8) -0.0093(8)
    C28 0.0251(9) 0.0180(8) 0.0511(12) -0.0031(7) -0.0179(8) -0.0118(8)
    C29 0.0332(10) 0.0286(10) 0.0345(10) -0.0045(8) -0.0150(8) -0.0138(8)
    C30 0.0242(9) 0.0276(9) 0.0281(9) -0.0059(7) -0.0055(7) -0.0125(7)
    C31 0.0203(8) 0.0183(7) 0.0163(7) -0.0049(6) 0.0003(6) -0.0071(6)
    C32 0.0195(8) 0.0233(8) 0.0207(8) -0.0032(6) 0.0001(6) -0.0069(7)
    C33 0.0284(9) 0.0199(8) 0.0202(8) -0.0021(7) -0.0017(7) -0.0049(7)
    C34 0.0319(10) 0.0213(8) 0.0213(8) -0.0120(7) 0.0031(7) -0.0054(7)
    C35 0.0226(9) 0.0268(9) 0.0292(9) -0.0111(7) 0.0015(7) -0.0061(7)
    C36 0.0209(8) 0.0203(8) 0.0234(8) -0.0061(6) -0.0017(6) -0.0050(7)
    C37 0.0184(7) 0.0166(7) 0.0203(7) -0.0053(6) -0.0007(6) -0.0075(6)
    P1 0.01491(18) 0.01144(17) 0.01693(18) -0.00364(14) -0.00065(14)
                                                                    -0.00590(14)
    P2 0.01585(19) 0.01487(18) 0.01667(19) -0.00427(15) -0.00100(14)
                                                                    -0.00663(15)
    Cl1 0.0373(2) 0.01797(18) 0.02145(19) -0.01497(17) 0.00302(16) -0.00717(15)
    Cl2 0.0270(2) 0.0523(3) 0.0291(2) -0.0029(2) -0.01223(19) -0.0002(2)
    Cl3 0.0448(3) 0.0168(2) 0.0426(3) -0.01495(19) -0.0064(2) -0.00755(18)
    Cl4 0.0390(3) 0.0304(2) 0.0270(2) 0.0134(2) -0.0045(2) -0.00510(19)
    Cl5 0.0371(3) 0.0340(3) 0.0742(4) -0.0102(2) -0.0292(3) -0.0170(3)
    Cl6 0.0432(3) 0.0276(2) 0.0313(2) -0.0178(2) 0.0031(2) -0.00148(19)
    Cl7 0.0213(2) 0.0458(3) 0.0463(3) -0.0170(2) 0.00739(19) -0.0223(2)
    Rh1 0.01681(7) 0.01199(6) 0.01609(6) -0.00515(4) 0.00030(4) -0.00597(4)
    O1 0.0338(7) 0.0195(6) 0.0280(7) -0.0111(5) -0.0011(5) -0.0040(5)
    C38 0.0233(9) 0.0279(10) 0.0451(12) -0.0039(7) -0.0021(8) -0.0200(9)
    C39 0.0591(17) 0.0391(13) 0.0492(15) -0.0084(12) -0.0019(12) -0.0020(11)
    C40 0.0412(13) 0.0286(11) 0.0677(17) -0.0111(10) -0.0042(12) -0.0116(11)
    O2 0.0511(12) 0.0709(14) 0.1097(18) 0.0001(10) -0.0314(12) -0.0635(14)
_geom_special_details
;
All e.s.d.'s (except the e.s.d. in the dihedral angle between two l.s. planes)
are estimated using the full covariance matrix. The cell e.s.d.'s are taken
into account individually in the estimation of e.s.d.'s in distances, angles
and torsion angles; correlations between e.s.d.'s in cell parameters are only
used when they are defined by crystal symmetry. An approximate (isotropic)
treatment of cell e.s.d.'s is used for estimating e.s.d.'s involving l.s.
planes.
;
loop_
    _geom_bond_atom_site_label_1
    _geom_bond_atom_site_label_2
    _geom_bond_site_symmetry_2
    _geom_bond_distance
    _geom_bond_publ_flag
    C1 C2 . 1.392(2) ?
    C1 C6 . 1.397(2) ?
    C1 P1 . 1.8165(17) ?
    C2 C3 . 1.396(2) ?
    C2 H2 . 0.95 ?
    C3 C4 . 1.383(3) ?
    C3 H3 . 0.95 ?
    C4 C5 . 1.377(3) ?
    C4 Cl7 . 1.7356(18) ?
    C5 C6 . 1.387(2) ?
    C5 H5 . 0.95 ?
    C6 H6 . 0.95 ?
    C7 C12 . 1.396(2) ?
    C7 C8 . 1.402(2) ?
    C7 P1 . 1.8183(17) ?
    C8 C9 . 1.387(2) ?
    C8 H8 . 0.95 ?
    C9 C10 . 1.392(3) ?
    C9 H9 . 0.95 ?
    C10 C11 . 1.383(3) ?
    C10 Cl2 . 1.7366(19) ?
    C11 C12 . 1.386(2) ?
    C11 H11 . 0.95 ?
    C12 H12 . 0.95 ?
    C13 C14 . 1.394(2) ?
    C13 C18 . 1.397(2) ?
    C13 P1 . 1.8265(16) ?
    C14 C15 . 1.394(2) ?
    C14 H14 . 0.95 ?
    C15 C16 . 1.378(3) ?
    C15 H15 . 0.95 ?
    C16 C17 . 1.384(3) ?
    C16 Cl3 . 1.7387(17) ?
    C17 C18 . 1.390(2) ?
    C17 H17 . 0.95 ?
    C18 H18 . 0.95 ?
    C19 C24 . 1.391(2) ?
    C19 C20 . 1.394(2) ?
    C19 P2 . 1.8231(17) ?
    C20 C21 . 1.392(3) ?
    C20 H20 . 0.95 ?
    C21 C22 . 1.384(3) ?
    C21 H21 . 0.95 ?
    C22 C23 . 1.380(3) ?
    C22 Cl4 . 1.7434(18) ?
    C23 C24 . 1.393(2) ?
    C23 H23 . 0.95 ?
    C24 H24 . 0.95 ?
    C25 C26 . 1.395(3) ?
    C25 C30 . 1.398(2) ?
    C25 P2 . 1.8221(17) ?
    C26 C27 . 1.397(3) ?
    C26 H26 . 0.95 ?
    C27 C28 . 1.378(3) ?
    C27 H27 . 0.95 ?
    C28 C29 . 1.373(3) ?
    C28 Cl5 . 1.7438(19) ?
    C29 C30 . 1.392(3) ?
    C29 H29 . 0.95 ?
    C30 H30 . 0.95 ?
    C31 C36 . 1.395(2) ?
    C31 C32 . 1.400(2) ?
    C31 P2 . 1.8235(17) ?
    C32 C33 . 1.391(2) ?
    C32 H32 . 0.95 ?
    C33 C34 . 1.385(3) ?
    C33 H33 . 0.95 ?
    C34 C35 . 1.384(3) ?
    C34 Cl6 . 1.7426(18) ?
    C35 C36 . 1.392(2) ?
    C35 H35 . 0.95 ?
    C36 H36 . 0.95 ?
    C37 O1 . 1.1420(18) y
    C37 Rh1 . 1.8177(13) y
    P1 Rh1 . 2.3127(4) y
    P2 Rh1 . 2.3219(4) y
    Cl1 Rh1 . 2.3611(4) y
    C38 O2 . 1.200(3) ?
    C38 C39 . 1.481(3) ?
    C38 C40 . 1.490(3) ?
    C39 H39A . 0.98 ?
    C39 H39B . 0.98 ?
    C39 H39C . 0.98 ?
    C40 H40A . 0.98 ?
    C40 H40B . 0.98 ?
    C40 H40C . 0.98 ?
loop_
    _geom_angle_atom_site_label_1
    _geom_angle_atom_site_label_2
    _geom_angle_atom_site_label_3
    _geom_angle_site_symmetry_1
    _geom_angle_site_symmetry_3
    _geom_angle
    _geom_angle_publ_flag
    C2 C1 C6 . . 119.00(15) ?
    C2 C1 P1 . . 125.78(13) ?
    C6 C1 P1 . . 115.16(12) ?
    C1 C2 C3 . . 120.45(16) ?
    C1 C2 H2 . . 119.8 ?
    C3 C2 H2 . . 119.8 ?
    C4 C3 C2 . . 118.86(17) ?
    C4 C3 H3 . . 120.6 ?
    C2 C3 H3 . . 120.6 ?
    C5 C4 C3 . . 121.87(16) ?
    C5 C4 Cl7 . . 118.27(15) ?
    C3 C4 Cl7 . . 119.80(14) ?
    C4 C5 C6 . . 118.82(17) ?
    C4 C5 H5 . . 120.6 ?
    C6 C5 H5 . . 120.6 ?
    C5 C6 C1 . . 120.96(16) ?
    C5 C6 H6 . . 119.5 ?
    C1 C6 H6 . . 119.5 ?
    C12 C7 C8 . . 119.10(15) ?
    C12 C7 P1 . . 119.17(13) ?
    C8 C7 P1 . . 121.57(12) ?
    C9 C8 C7 . . 120.63(16) ?
    C9 C8 H8 . . 119.7 ?
    C7 C8 H8 . . 119.7 ?
    C8 C9 C10 . . 118.82(17) ?
    C8 C9 H9 . . 120.6 ?
    C10 C9 H9 . . 120.6 ?
    C11 C10 C9 . . 121.59(17) ?
    C11 C10 Cl2 . . 118.84(15) ?
    C9 C10 Cl2 . . 119.51(15) ?
    C10 C11 C12 . . 119.16(17) ?
    C10 C11 H11 . . 120.4 ?
    C12 C11 H11 . . 120.4 ?
    C11 C12 C7 . . 120.69(17) ?
    C11 C12 H12 . . 119.7 ?
    C7 C12 H12 . . 119.7 ?
    C14 C13 C18 . . 118.59(15) ?
    C14 C13 P1 . . 123.20(13) ?
    C18 C13 P1 . . 118.21(12) ?
    C13 C14 C15 . . 120.87(16) ?
    C13 C14 H14 . . 119.6 ?
    C15 C14 H14 . . 119.6 ?
    C16 C15 C14 . . 119.16(16) ?
    C16 C15 H15 . . 120.4 ?
    C14 C15 H15 . . 120.4 ?
    C15 C16 C17 . . 121.33(16) ?
    C15 C16 Cl3 . . 119.40(14) ?
    C17 C16 Cl3 . . 119.27(14) ?
    C16 C17 C18 . . 119.17(17) ?
    C16 C17 H17 . . 120.4 ?
    C18 C17 H17 . . 120.4 ?
    C17 C18 C13 . . 120.86(16) ?
    C17 C18 H18 . . 119.6 ?
    C13 C18 H18 . . 119.6 ?
    C24 C19 C20 . . 119.35(16) ?
    C24 C19 P2 . . 122.03(13) ?
    C20 C19 P2 . . 118.57(13) ?
    C21 C20 C19 . . 120.77(17) ?
    C21 C20 H20 . . 119.6 ?
    C19 C20 H20 . . 119.6 ?
    C22 C21 C20 . . 118.33(17) ?
    C22 C21 H21 . . 120.8 ?
    C20 C21 H21 . . 120.8 ?
    C23 C22 C21 . . 122.22(17) ?
    C23 C22 Cl4 . . 118.67(15) ?
    C21 C22 Cl4 . . 119.08(15) ?
    C22 C23 C24 . . 118.69(17) ?
    C22 C23 H23 . . 120.7 ?
    C24 C23 H23 . . 120.7 ?
    C19 C24 C23 . . 120.54(17) ?
    C19 C24 H24 . . 119.7 ?
    C23 C24 H24 . . 119.7 ?
    C26 C25 C30 . . 119.21(17) ?
    C26 C25 P2 . . 119.51(14) ?
    C30 C25 P2 . . 121.21(14) ?
    C25 C26 C27 . . 120.16(18) ?
    C25 C26 H26 . . 119.9 ?
    C27 C26 H26 . . 119.9 ?
    C28 C27 C26 . . 119.00(19) ?
    C28 C27 H27 . . 120.5 ?
    C26 C27 H27 . . 120.5 ?
    C29 C28 C27 . . 122.19(18) ?
    C29 C28 Cl5 . . 118.59(17) ?
    C27 C28 Cl5 . . 119.22(17) ?
    C28 C29 C30 . . 118.81(19) ?
    C28 C29 H29 . . 120.6 ?
    C30 C29 H29 . . 120.6 ?
    C29 C30 C25 . . 120.61(19) ?
    C29 C30 H30 . . 119.7 ?
    C25 C30 H30 . . 119.7 ?
    C36 C31 C32 . . 118.67(16) ?
    C36 C31 P2 . . 120.49(13) ?
    C32 C31 P2 . . 119.87(13) ?
    C33 C32 C31 . . 120.96(17) ?
    C33 C32 H32 . . 119.5 ?
    C31 C32 H32 . . 119.5 ?
    C34 C33 C32 . . 118.87(17) ?
    C34 C33 H33 . . 120.6 ?
    C32 C33 H33 . . 120.6 ?
    C35 C34 C33 . . 121.55(16) ?
    C35 C34 Cl6 . . 119.26(15) ?
    C33 C34 Cl6 . . 119.19(14) ?
    C34 C35 C36 . . 119.00(17) ?
    C34 C35 H35 . . 120.5 ?
    C36 C35 H35 . . 120.5 ?
    C35 C36 C31 . . 120.89(17) ?
    C35 C36 H36 . . 119.6 ?
    C31 C36 H36 . . 119.6 ?
    O1 C37 Rh1 . . 179.52(16) y
    C1 P1 C7 . . 108.94(8) ?
    C1 P1 C13 . . 103.78(7) ?
    C7 P1 C13 . . 101.87(7) ?
    C1 P1 Rh1 . . 108.60(5) ?
    C7 P1 Rh1 . . 114.06(5) ?
    C13 P1 Rh1 . . 118.80(5) ?
    C25 P2 C19 . . 104.16(8) ?
    C25 P2 C31 . . 105.01(8) ?
    C19 P2 C31 . . 104.90(7) ?
    C25 P2 Rh1 . . 119.28(6) ?
    C19 P2 Rh1 . . 110.52(5) ?
    C31 P2 Rh1 . . 111.77(5) ?
    C37 Rh1 P1 . . 91.58(5) ?
    C37 Rh1 P2 . . 91.37(5) ?
    P1 Rh1 P2 . . 175.268(15) y
    C37 Rh1 Cl1 . . 178.21(5) y
    P1 Rh1 Cl1 . . 86.675(15) y
    P2 Rh1 Cl1 . . 90.348(15) y
    O2 C38 C39 . . 120.8(2) ?
    O2 C38 C40 . . 122.3(2) ?
    C39 C38 C40 . . 116.8(2) ?
    C38 C39 H39A . . 109.5 ?
    C38 C39 H39B . . 109.5 ?
    H39A C39 H39B . . 109.5 ?
    C38 C39 H39C . . 109.5 ?
    H39A C39 H39C . . 109.5 ?
    H39B C39 H39C . . 109.5 ?
    C38 C40 H40A . . 109.5 ?
    C38 C40 H40B . . 109.5 ?
    H40A C40 H40B . . 109.5 ?
    C38 C40 H40C . . 109.5 ?
    H40A C40 H40C . . 109.5 ?
    H40B C40 H40C . . 109.5 ?
loop_
    _geom_torsion_atom_site_label_1
    _geom_torsion_atom_site_label_2
    _geom_torsion_atom_site_label_3
    _geom_torsion_atom_site_label_4
    _geom_torsion_site_symmetry_1
    _geom_torsion_site_symmetry_2
    _geom_torsion_site_symmetry_3
    _geom_torsion_site_symmetry_4
    _geom_torsion
    _geom_torsion_publ_flag
    C6 C1 C2 C3 . . . . 1.3(2) ?
    P1 C1 C2 C3 . . . . -175.68(13) ?
    C1 C2 C3 C4 . . . . -0.2(3) ?
    C2 C3 C4 C5 . . . . -1.7(3) ?
    C2 C3 C4 Cl7 . . . . 175.40(14) ?
    C3 C4 C5 C6 . . . . 2.3(3) ?
    Cl7 C4 C5 C6 . . . . -174.84(14) ?
    C4 C5 C6 C1 . . . . -1.0(3) ?
    C2 C1 C6 C5 . . . . -0.7(3) ?
    P1 C1 C6 C5 . . . . 176.61(14) ?
    C12 C7 C8 C9 . . . . -0.5(2) ?
    P1 C7 C8 C9 . . . . -175.72(13) ?
    C7 C8 C9 C10 . . . . 1.4(3) ?
    C8 C9 C10 C11 . . . . -1.2(3) ?
    C8 C9 C10 Cl2 . . . . 175.78(14) ?
    C9 C10 C11 C12 . . . . 0.1(3) ?
    Cl2 C10 C11 C12 . . . . -176.89(14) ?
    C10 C11 C12 C7 . . . . 0.8(3) ?
    C8 C7 C12 C11 . . . . -0.6(3) ?
    P1 C7 C12 C11 . . . . 174.71(14) ?
    C18 C13 C14 C15 . . . . 0.2(3) ?
    P1 C13 C14 C15 . . . . -178.63(14) ?
    C13 C14 C15 C16 . . . . -1.5(3) ?
    C14 C15 C16 C17 . . . . 1.6(3) ?
    C14 C15 C16 Cl3 . . . . -178.16(14) ?
    C15 C16 C17 C18 . . . . -0.4(3) ?
    Cl3 C16 C17 C18 . . . . 179.36(15) ?
    C16 C17 C18 C13 . . . . -0.9(3) ?
    C14 C13 C18 C17 . . . . 1.0(3) ?
    P1 C13 C18 C17 . . . . 179.91(15) ?
    C24 C19 C20 C21 . . . . -1.1(3) ?
    P2 C19 C20 C21 . . . . 176.43(14) ?
    C19 C20 C21 C22 . . . . -1.5(3) ?
    C20 C21 C22 C23 . . . . 3.3(3) ?
    C20 C21 C22 Cl4 . . . . -174.74(15) ?
    C21 C22 C23 C24 . . . . -2.4(3) ?
    Cl4 C22 C23 C24 . . . . 175.62(15) ?
    C20 C19 C24 C23 . . . . 2.0(3) ?
    P2 C19 C24 C23 . . . . -175.44(14) ?
    C22 C23 C24 C19 . . . . -0.3(3) ?
    C30 C25 C26 C27 . . . . -0.9(3) ?
    P2 C25 C26 C27 . . . . -177.74(14) ?
    C25 C26 C27 C28 . . . . -0.1(3) ?
    C26 C27 C28 C29 . . . . 1.2(3) ?
    C26 C27 C28 Cl5 . . . . -178.26(14) ?
    C27 C28 C29 C30 . . . . -1.2(3) ?
    Cl5 C28 C29 C30 . . . . 178.27(15) ?
    C28 C29 C30 C25 . . . . 0.1(3) ?
    C26 C25 C30 C29 . . . . 0.9(3) ?
    P2 C25 C30 C29 . . . . 177.70(14) ?
    C36 C31 C32 C33 . . . . -2.2(3) ?
    P2 C31 C32 C33 . . . . 166.64(14) ?
    C31 C32 C33 C34 . . . . 0.1(3) ?
    C32 C33 C34 C35 . . . . 2.1(3) ?
    C32 C33 C34 Cl6 . . . . -176.89(14) ?
    C33 C34 C35 C36 . . . . -2.2(3) ?
    Cl6 C34 C35 C36 . . . . 176.83(15) ?
    C34 C35 C36 C31 . . . . 0.0(3) ?
    C32 C31 C36 C35 . . . . 2.1(3) ?
    P2 C31 C36 C35 . . . . -166.64(15) ?
    C2 C1 P1 C7 . . . . 5.09(17) ?
    C6 C1 P1 C7 . . . . -172.00(12) ?
    C2 C1 P1 C13 . . . . -102.85(15) ?
    C6 C1 P1 C13 . . . . 80.06(13) ?
    C2 C1 P1 Rh1 . . . . 129.86(14) ?
    C6 C1 P1 Rh1 . . . . -47.23(13) ?
    C12 C7 P1 C1 . . . . 123.09(14) ?
    C8 C7 P1 C1 . . . . -61.67(15) ?
    C12 C7 P1 C13 . . . . -127.67(14) ?
    C8 C7 P1 C13 . . . . 47.57(15) ?
    C12 C7 P1 Rh1 . . . . 1.59(15) ?
    C8 C7 P1 Rh1 . . . . 176.83(12) ?
    C14 C13 P1 C1 . . . . -7.18(16) ?
    C18 C13 P1 C1 . . . . 173.94(14) ?
    C14 C13 P1 C7 . . . . -120.32(15) ?
    C18 C13 P1 C7 . . . . 60.80(15) ?
    C14 C13 P1 Rh1 . . . . 113.46(14) ?
    C18 C13 P1 Rh1 . . . . -65.42(15) ?
    C26 C25 P2 C19 . . . . 92.47(15) ?
    C30 C25 P2 C19 . . . . -84.32(16) ?
    C26 C25 P2 C31 . . . . -157.52(14) ?
    C30 C25 P2 C31 . . . . 25.69(16) ?
    C26 C25 P2 Rh1 . . . . -31.31(16) ?
    C30 C25 P2 Rh1 . . . . 151.90(13) ?
    C24 C19 P2 C25 . . . . 15.80(16) ?
    C20 C19 P2 C25 . . . . -161.65(14) ?
    C24 C19 P2 C31 . . . . -94.30(15) ?
    C20 C19 P2 C31 . . . . 88.26(15) ?
    C24 C19 P2 Rh1 . . . . 145.08(13) ?
    C20 C19 P2 Rh1 . . . . -32.37(15) ?
    C36 C31 P2 C25 . . . . -139.07(14) ?
    C32 C31 P2 C25 . . . . 52.33(16) ?
    C36 C31 P2 C19 . . . . -29.59(16) ?
    C32 C31 P2 C19 . . . . 161.81(14) ?
    C36 C31 P2 Rh1 . . . . 90.20(14) ?
    C32 C31 P2 Rh1 . . . . -78.39(15) ?
    C1 P1 Rh1 C37 . . . . 119.85(8) ?
    C7 P1 Rh1 C37 . . . . -118.47(8) ?
    C13 P1 Rh1 C37 . . . . 1.69(8) ?
    C1 P1 Rh1 Cl1 . . . . -60.55(6) ?
    C7 P1 Rh1 Cl1 . . . . 61.14(6) ?
    C13 P1 Rh1 Cl1 . . . . -178.70(6) ?
    C25 P2 Rh1 C37 . . . . -116.11(8) ?
    C19 P2 Rh1 C37 . . . . 123.26(8) ?
    C31 P2 Rh1 C37 . . . . 6.83(8) ?
    C25 P2 Rh1 Cl1 . . . . 64.39(7) ?
    C19 P2 Rh1 Cl1 . . . . -56.23(6) ?
    C31 P2 Rh1 Cl1 . . . . -172.66(6) ?
loop_
    _geom_hbond_atom_site_label_D
    _geom_hbond_atom_site_label_H
    _geom_hbond_atom_site_label_A
    _geom_hbond_site_symmetry_A
    _geom_hbond_distance_DH
    _geom_hbond_distance_HA
    _geom_hbond_distance_DA
    _geom_hbond_angle_DHA
    C15 H15 O2 1_565 0.95 2.55 3.492(3) 169.5
    C21 H21 O2 1_655 0.95 2.34 3.267(3) 165.4
    C24 H24 Cl5 2_656 0.95 2.80 3.4734(19) 128.8
    C30 H30 Cl4 2_756 0.95 2.76 3.575(2) 144.9
    C35 H35 O1 2_766 0.95 2.47 3.384(2) 161.2
    C40 H40B Cl1 . 0.98 2.79 3.738(3) 162
