# Supplementary material for: trans-Carbonyl­chloridobis[tris­(4-chloro­phen­yl)phosphane]rhodium(I) acetone monosolvate
Source: Acta Crystallogr Sect E Struct Rep Online. 2010 Oct 9;66(Pt 11):m1380–1. doi: 10.1107/S1600536810039814 (PMC3009219; doi:10.1107/S1600536810039814)
Supplement: Supplementary file 2 [file e-66-m1380-Isup2.hkl]

#
# h,k,l, Fc-squared, Fo-squared, sigma(Fo-squared) and status flag
#
data_I
_shelx_title ' mo_10bo_ab1_0m in P-1'
_shelx_refln_list_code          4
_shelx_F_calc_maximum      243.99
_exptl_crystal_F_000       960.00
_reflns_d_resolution_high  0.7477
 
loop_
 _symmetry_equiv_pos_as_xyz
 'x, y, z'
 '-x, -y, -z'
 
_cell_length_a    10.6130
_cell_length_b    12.7970
_cell_length_c    16.7470
_cell_angle_alpha  71.631
_cell_angle_beta   81.742
_cell_angle_gamma  68.537
 
_shelx_F_squared_multiplier     1.000
 
loop_
 _refln_index_h
 _refln_index_k
 _refln_index_l
 _refln_F_squared_calc
 _refln_F_squared_meas
 _refln_F_squared_sigma
 _refln_observed_status
   1   0   0     1539.28     1699.33     33.23 o
   2   0   0     6602.11     7264.14    109.29 o
   3   0   0    42430.56    44694.79    773.57 o
   4   0   0       15.52        6.17      2.07 o
   5   0   0     1341.88     1484.89     21.02 o
   6   0   0     1329.91     1205.79     20.05 o
   7   0   0     2082.77     2045.64     34.02 o
   8   0   0      150.61      141.86      5.52 o
   9   0   0     1446.13     1424.11     31.39 o
  10   0   0      313.81      335.31     12.32 o
  11   0   0       12.38        4.36      4.71 o
  12   0   0       19.62       10.54      5.59 o
  13   0   0      221.81      300.59     15.21 o
 -12   1   0      139.38      132.64     12.92 o
 -11   1   0      112.23      125.18      9.05 o
 -10   1   0        3.21       10.29      5.05 o
  -9   1   0      495.82      494.10     11.60 o
  -8   1   0      219.46      240.57      7.36 o
  -7   1   0      341.69      312.64      7.91 o
  -6   1   0     1589.99     1619.62     31.37 o
  -5   1   0     4211.17     4208.94     75.62 o
  -4   1   0      700.31      768.32     13.01 o
  -3   1   0      516.17      500.44      8.87 o
  -2   1   0     4902.50     4981.51     65.55 o
  -1   1   0     6233.73     6528.83     96.45 o
   0   1   0     5573.90     5760.43     96.25 o
   1   1   0    17952.81    19250.76    232.52 o
   2   1   0     1306.61     1435.12     30.30 o
   3   1   0     1180.67     1224.33     19.71 o
   4   1   0      767.43      777.61     13.60 o
   5   1   0     9061.50     9186.03    139.20 o
   6   1   0       62.51       41.34      3.55 o
   7   1   0      207.60      224.00      5.99 o
   8   1   0      540.49      498.36     10.78 o
   9   1   0      579.31      588.26     16.20 o
  10   1   0        0.77        3.16      4.50 o
  11   1   0      297.36      302.57     12.03 o
  12   1   0        7.62        4.18      6.42 o
  13   1   0      192.73      209.54     14.25 o
 -12   2   0      669.40      703.54     21.09 o
 -11   2   0      246.17      222.61     11.55 o
 -10   2   0       98.45       95.45      7.78 o
  -9   2   0       28.22       23.62      7.08 o
  -8   2   0      118.28      104.00      5.30 o
  -7   2   0     1321.56     1318.87     23.52 o
  -6   2   0     1334.86     1284.57     25.85 o
  -5   2   0     3181.32     3337.53     60.81 o
  -4   2   0     5943.14     6079.79    128.32 o
  -3   2   0        5.16        4.29      1.46 o
  -2   2   0     9886.82    10838.63    336.19 o
  -1   2   0    20968.01    22285.19    380.31 o
   0   2   0      795.37      868.38     18.94 o
   1   2   0       13.25       13.94      1.13 o
   2   2   0    21222.23    22796.54    301.44 o
   3   2   0    12393.06    13565.80    178.70 o
   4   2   0     6170.87     6497.07     96.47 o
   5   2   0     5094.35     5184.82     90.15 o
   6   2   0        4.65        0.29      1.92 o
   7   2   0      309.95      307.01      7.20 o
   8   2   0     1738.00     1664.50     25.18 o
   9   2   0     1521.89     1512.80     27.28 o
  10   2   0      379.70      349.40     26.48 o
  11   2   0      365.03      373.30     16.16 o
  12   2   0      402.79      405.00     17.96 o
  13   2   0        0.39        6.45      6.69 o
 -12   3   0     2089.89     2253.07     60.58 o
 -11   3   0      221.90      237.56     11.76 o
 -10   3   0     1075.58     1086.31     26.72 o
  -9   3   0     1039.31     1073.28     22.51 o
  -8   3   0       47.74       51.41      4.31 o
  -7   3   0       99.06       93.84      5.23 o
  -6   3   0     1027.57     1008.00     21.35 o
  -5   3   0      154.01      132.22      6.28 o
  -4   3   0      561.85      558.93     11.59 o
  -3   3   0      101.45       54.71      3.18 o
  -2   3   0      544.61      685.32     13.45 o
  -1   3   0    16043.95    18034.66    264.42 o
   0   3   0      615.87      731.06     13.70 o
   1   3   0    14380.36    15183.26    322.58 o
   2   3   0     5692.08     5652.00     73.24 o
   3   3   0     1686.32     1746.77     24.29 o
   4   3   0      282.79      199.52      4.04 o
   5   3   0    10542.37    11268.16    137.48 o
   6   3   0      330.79      296.67      5.21 o
   7   3   0     1788.35     1703.09     25.03 o
   8   3   0     4542.92     4608.99     63.89 o
   9   3   0     2855.28     2945.10     80.99 o
  10   3   0       30.60       26.89      5.09 o
  11   3   0      105.35      121.05     10.40 o
  12   3   0      373.62      383.53     23.22 o
  13   3   0      116.85      118.92     11.78 o
 -11   4   0     1101.19     1157.15     51.01 o
 -10   4   0       50.46       35.79      8.00 o
  -9   4   0       22.56       18.38      4.10 o
  -8   4   0      864.35      831.67     21.05 o
  -7   4   0       47.31       44.93      4.10 o
  -6   4   0      153.97      144.80      8.01 o
  -5   4   0      211.28      203.84      8.47 o
  -4   4   0       48.61       55.59      3.44 o
  -3   4   0     6088.11     6171.26     91.41 o
  -2   4   0     1545.69     1728.54     32.80 o
  -1   4   0     3285.36     3583.06     58.90 o
   0   4   0    12127.68    13095.24    221.15 o
   1   4   0     3339.64     3462.32     59.76 o
   2   4   0     4171.28     4112.50     60.60 o
   3   4   0    29674.95    30194.91    388.63 o
   4   4   0     2752.11     2592.45     34.79 o
   5   4   0     1733.51     1817.41     29.28 o
   6   4   0     2058.90     1892.74     30.64 o
   7   4   0     4999.36     4762.30     73.65 o
   8   4   0      958.51      934.77     15.36 o
   9   4   0      146.10      137.58      5.02 o
  10   4   0     3479.04     3692.62     70.39 o
  11   4   0       21.79       15.64      4.99 o
  12   4   0       62.89       70.60     15.04 o
  13   4   0      823.61      845.91     28.62 o
 -11   5   0      204.03      232.34     15.44 o
 -10   5   0     2395.31     2416.81     64.16 o
  -9   5   0       37.17       35.08      5.31 o
  -8   5   0     1162.48     1162.03     26.23 o
  -7   5   0      814.87      824.25     17.45 o
  -6   5   0      110.04       99.28      5.73 o
  -5   5   0       31.10       30.26      3.90 o
  -4   5   0     1814.14     1702.47     31.94 o
  -3   5   0      349.65      403.42     11.52 o
  -2   5   0       45.22       23.86      3.11 o
  -1   5   0       46.31       36.13      2.32 o
   0   5   0     1263.67     1362.36     49.44 o
   1   5   0     3536.58     3981.41    116.72 o
   2   5   0    12943.21    13550.79    232.44 o
   3   5   0      799.06      746.64     11.13 o
   4   5   0     3110.08     3291.83     40.20 o
   5   5   0    11300.17    11704.69    152.05 o
   6   5   0     2020.05     2190.87     35.31 o
   7   5   0     2731.40     2917.65     46.41 o
   8   5   0     8892.54     8618.18    131.52 o
   9   5   0     4888.17     4608.67     72.32 o
  10   5   0      807.59      886.73     21.73 o
  11   5   0     1087.77      999.95     30.41 o
  12   5   0      721.18      679.27     22.90 o
  13   5   0      232.12      300.16     24.20 o
  14   5   0       14.81        1.96     10.46 o
 -10   6   0       25.56       24.05      6.35 o
  -9   6   0      964.71      938.48     23.43 o
  -8   6   0       67.99       58.81      6.42 o
  -7   6   0      300.68      299.18     10.74 o
  -6   6   0       24.11       14.76      4.71 o
  -5   6   0     1030.98     1007.27     36.27 o
  -4   6   0      476.00      463.90      9.69 o
  -3   6   0      551.63      515.19     10.67 o
  -2   6   0      238.44      267.81      7.36 o
  -1   6   0     9914.98    10602.21    175.38 o
   0   6   0      233.68      250.28      8.59 o
   1   6   0      217.11      319.73      8.17 o
   2   6   0     5503.93     5617.83     80.95 o
   3   6   0       89.79       56.72      2.42 o
   4   6   0      699.81      771.78     11.71 o
   5   6   0     7246.46     7224.70     86.82 o
   6   6   0      895.40      880.94     13.44 o
   7   6   0      700.79      771.94     12.24 o
   8   6   0     1073.79     1021.53     19.16 o
   9   6   0     2362.86     2329.65     58.33 o
  10   6   0        0.41        1.81      4.90 o
  11   6   0     1207.68     1197.76     56.20 o
  12   6   0     1551.55     1598.85     42.55 o
  13   6   0        7.23       10.61      6.13 o
  14   6   0       15.72        1.31     11.12 o
  -9   7   0      480.61      501.04     16.33 o
  -8   7   0     1972.28     1848.52     39.31 o
  -7   7   0        2.58        5.68      7.19 o
  -6   7   0     1313.52     1225.39     32.33 o
  -5   7   0      534.52      463.35     15.91 o
  -4   7   0     1070.58     1051.39     27.73 o
  -3   7   0     1049.25      981.16     20.61 o
  -2   7   0      901.36      949.11     20.01 o
  -1   7   0       52.86       35.74      2.79 o
   0   7   0      742.60      834.48     14.85 o
   1   7   0     3434.80     3467.83     79.83 o
   2   7   0      461.29      445.41     10.57 o
   3   7   0     1794.75     1741.57     24.31 o
   4   7   0    14417.74    14421.52    186.86 o
   5   7   0       21.67       23.74      1.93 o
   6   7   0     1108.94     1139.08     17.11 o
   7   7   0    12006.13    11692.91    152.90 o
   8   7   0      279.52      270.75      7.52 o
   9   7   0     2102.32     2045.44     35.11 o
  10   7   0      573.78      601.68     13.33 o
  11   7   0        1.17        6.21      4.50 o
  12   7   0     2504.56     2493.24     61.71 o
  13   7   0      224.12      237.31     13.78 o
  -9   8   0     2047.29     2209.86     47.20 o
  -8   8   0      410.23      423.58     14.86 o
  -7   8   0     2307.50     2305.83     67.03 o
  -6   8   0     1687.16     1658.52     42.05 o
  -5   8   0      537.19      545.96     18.23 o
  -4   8   0      733.32      710.45     21.21 o
  -3   8   0     1433.39     1344.62     27.42 o
  -2   8   0      412.51      399.03     11.07 o
  -1   8   0     4134.30     4057.28    115.63 o
   0   8   0       84.06       73.91      4.04 o
   1   8   0        8.36        8.35      2.59 o
   2   8   0       36.68       25.87      5.33 o
   3   8   0       47.52       32.46      3.51 o
   4   8   0      127.83      153.69      4.39 o
   5   8   0     1515.44     1457.07     21.14 o
   6   8   0        3.06        4.77      1.95 o
   7   8   0     1220.80     1234.36     18.84 o
   8   8   0      925.88      954.07     18.44 o
   9   8   0      465.52      460.76     13.88 o
  10   8   0     2017.87     2020.21     37.85 o
  11   8   0      144.79      148.59      8.67 o
  12   8   0       47.32       55.87     12.10 o
  13   8   0     1601.06     1773.55     55.26 o
  -8   9   0      258.46      231.42     11.54 o
  -7   9   0     1052.11     1038.78     32.04 o
  -6   9   0     1427.04     1397.01     37.42 o
  -5   9   0       38.23       35.23      6.47 o
  -4   9   0        3.23        5.61      4.71 o
  -3   9   0     1677.38     1578.26     39.53 o
  -2   9   0      671.19      670.02     29.84 o
  -1   9   0      271.19      267.79      9.63 o
   0   9   0     4382.35     4470.15     68.53 o
   1   9   0      382.68      373.29     10.18 o
   2   9   0     1542.57     1628.12     44.90 o
   3   9   0       27.98       33.46      3.64 o
   4   9   0      239.65      236.64      6.89 o
   5   9   0     2344.70     2471.34     34.48 o
   6   9   0     1639.92     1612.34     23.78 o
   7   9   0      374.60      371.88     10.51 o
   8   9   0     1507.96     1489.15     22.44 o
   9   9   0     1993.44     2001.46     29.31 o
  10   9   0      554.74      543.63     15.77 o
  11   9   0     1267.82     1345.96     29.37 o
  12   9   0     2396.52     2522.11     63.17 o
  13   9   0      159.00      171.07     14.71 o
  -7  10   0      162.56      154.15     14.39 o
  -6  10   0     1059.46     1041.53     53.62 o
  -5  10   0     1988.59     1998.42     50.16 o
  -4  10   0        3.08       -4.64      5.02 o
  -3  10   0     1871.48     1738.50     58.53 o
  -2  10   0     2462.77     2360.84     45.55 o
  -1  10   0       51.04       49.52      5.02 o
   0  10   0     1293.71     1284.75     30.20 o
   1  10   0     3421.26     3446.10     98.14 o
   2  10   0     2352.04     2306.91     43.26 o
   3  10   0       84.47       99.79      5.95 o
   4  10   0       36.33       27.01      3.64 o
   5  10   0       14.77       17.59      2.85 o
   6  10   0      105.70      124.04      5.39 o
   7  10   0      198.23      200.13      5.92 o
   8  10   0        6.60        4.94      3.22 o
   9  10   0      702.38      694.62     14.12 o
  10  10   0      234.93      209.21      7.36 o
  11  10   0      361.54      378.87     20.09 o
  12  10   0     1019.89     1059.95     32.28 o
  13  10   0      649.69      684.82     24.77 o
  -6  11   0        9.31        6.69      5.96 o
  -5  11   0      756.88      721.46     24.25 o
  -4  11   0     2201.52     2119.41     69.65 o
  -3  11   0       31.48       34.37      6.60 o
  -2  11   0      366.95      366.39     15.24 o
  -1  11   0     2246.51     2299.43     44.80 o
   0  11   0       12.65       16.98      4.01 o
   1  11   0     3116.15     3136.30     59.45 o
   2  11   0     1717.07     1752.59     47.17 o
   3  11   0      679.57      714.39     18.10 o
   4  11   0     3383.89     3428.59     62.53 o
   5  11   0        1.95        0.00      3.26 o
   6  11   0       69.16       54.52      4.79 o
   7  11   0     1336.12     1392.09     24.06 o
   8  11   0      736.18      701.18     14.43 o
   9  11   0       34.81       30.92      3.90 o
  10  11   0      184.71      187.88      7.26 o
  11  11   0     1331.28     1362.66     45.89 o
  12  11   0      185.56      168.92     11.30 o
  -5  12   0       32.86       31.10      7.52 o
  -4  12   0     1355.46     1274.25     36.28 o
  -3  12   0     2153.12     2073.73    104.63 o
  -2  12   0        3.89       22.04      6.23 o
  -1  12   0     1697.86     1616.78     45.06 o
   0  12   0     3447.60     3462.46     65.19 o
   1  12   0      165.64      172.89      8.67 o
   2  12   0      470.23      487.93     14.66 o
   3  12   0     1675.28     1768.06     35.22 o
   4  12   0       14.79        2.08      4.29 o
   5  12   0       34.02       26.88      5.55 o
   6  12   0      315.98      332.21     13.87 o
   7  12   0      500.20      479.86     12.99 o
   8  12   0       20.14       21.49      5.22 o
   9  12   0      915.66      880.83     17.61 o
  10  12   0       18.95       15.13      3.76 o
  11  12   0       55.87       39.28      4.60 o
  12  12   0      194.63      195.08     11.61 o
  -4  13   0      712.35      675.24     29.43 o
  -3  13   0      383.23      383.92     17.11 o
  -2  13   0      515.15      504.47     28.77 o
  -1  13   0      369.50      410.76     22.23 o
   0  13   0      464.20      483.11     20.00 o
   1  13   0     1512.83     1424.07     30.96 o
   2  13   0      214.60      204.19      9.56 o
   3  13   0      218.16      222.71      9.31 o
   4  13   0      722.32      704.99     21.43 o
   5  13   0      614.25      597.96     19.87 o
   6  13   0      648.40      667.52     42.51 o
   7  13   0        0.56       -4.58      4.62 o
   8  13   0      212.44      210.91      8.94 o
   9  13   0      412.02      446.02     13.08 o
  10  13   0      315.70      310.39     11.04 o
  11  13   0      240.79      257.99     10.16 o
  -2  14   0     1443.75     1371.46     38.83 o
  -1  14   0     1030.35     1060.83     31.90 o
   0  14   0        4.16       16.07      5.35 o
   1  14   0     1413.31     1443.23     31.83 o
   2  14   0     2185.77     2250.61     45.55 o
   3  14   0      120.60      110.64      8.01 o
   4  14   0     1741.73     1884.60     38.37 o
   5  14   0     1031.81     1059.06     30.26 o
   6  14   0       60.21       50.96      7.62 o
   7  14   0      137.49      123.94     10.17 o
   8  14   0      109.09      103.52      9.68 o
   9  14   0       84.89       85.33      6.81 o
  10  14   0       16.80       11.29      5.13 o
   0  15   0        7.73       -1.99      5.80 o
   1  15   0        0.02        1.37      4.90 o
   2  15   0      583.50      639.59     18.49 o
   3  15   0      680.99      704.33     19.50 o
   4  15   0      388.84      372.75     24.20 o
   5  15   0     1373.55     1362.35     72.92 o
   6  15   0      486.23      491.73     19.19 o
   7  15   0      137.83      150.39     28.12 o
   8  15   0      173.43      197.77     12.71 o
   9  15   0        0.19       -5.96      6.87 o
   3  16   0     1425.99     1454.25     41.15 o
   4  16   0     1346.34     1532.99     43.00 o
   5  16   0       96.48      124.25     17.00 o
   6  16   0     3087.40     3246.15     80.11 o
  -8 -15   1      380.01      417.23     18.26 o
  -7 -15   1       12.43        5.99      7.19 o
  -6 -15   1     1471.93     1490.87     40.20 o
  -5 -15   1      159.29      149.00     11.07 o
  -4 -15   1       61.07       57.55     11.77 o
  -3 -15   1      669.14      699.24     19.63 o
  -2 -15   1      334.41      358.49     16.46 o
  -1 -15   1      701.24      740.33     20.63 o
   0 -15   1      735.46      809.35     27.27 o
 -10 -14   1        4.44       -2.74      4.51 o
  -9 -14   1      498.37      512.22     14.91 o
  -8 -14   1      139.72      115.69     13.41 o
  -7 -14   1      167.45      157.45     17.00 o
  -6 -14   1     1754.38     1833.38     46.92 o
  -5 -14   1      107.26      106.43      9.25 o
  -4 -14   1        6.03        8.94      4.53 o
  -3 -14   1      679.71      667.82     34.33 o
  -2 -14   1      595.07      566.17     17.38 o
  -1 -14   1      414.49      416.86     14.08 o
   0 -14   1     2799.46     2871.14    111.17 o
   1 -14   1      428.03      404.21     17.76 o
   2 -14   1      571.84      550.44     21.27 o
 -11 -13   1      248.38      281.86     10.96 o
 -10 -13   1      103.45       82.84      6.41 o
  -9 -13   1      666.45      688.07     17.22 o
  -8 -13   1        1.19        3.35      3.72 o
  -7 -13   1      706.74      707.24     17.41 o
  -6 -13   1      481.45      447.63     16.87 o
  -5 -13   1      240.59      266.68     12.95 o
  -4 -13   1      986.00     1052.02     23.78 o
  -3 -13   1       72.14       71.51      6.02 o
  -2 -13   1       32.16       33.03      5.26 o
  -1 -13   1      802.59      791.92     20.13 o
   0 -13   1      664.09      655.35     18.10 o
   1 -13   1     2862.43     2921.72     70.29 o
   2 -13   1        4.16        2.79      6.23 o
   3 -13   1     1096.15     1045.19     31.90 o
 -12 -12   1      878.16      960.35     24.17 o
 -11 -12   1      189.22      198.86     11.14 o
 -10 -12   1        4.13       -2.68      3.79 o
  -9 -12   1      293.75      299.22     10.18 o
  -8 -12   1      159.28      170.08      7.70 o
  -7 -12   1        2.75        0.80      3.55 o
  -6 -12   1        0.56       -6.71      3.36 o
  -5 -12   1     1096.79     1014.59     28.20 o
  -4 -12   1     1021.94     1020.94     22.65 o
  -3 -12   1        9.01        8.94      3.78 o
  -2 -12   1     1467.62     1473.55     50.45 o
  -1 -12   1      804.53      783.44     19.50 o
   0 -12   1      151.69      144.50      8.43 o
   1 -12   1      624.32      633.21     17.23 o
   2 -12   1     3599.43     3543.10     82.54 o
   3 -12   1       37.20       31.65      6.89 o
   4 -12   1      223.42      249.59     14.31 o
   5 -12   1      499.92      469.14     19.36 o
 -12 -11   1     2449.11     2579.19     63.04 o
 -11 -11   1        3.61        2.28      3.62 o
 -10 -11   1       23.49       21.75      3.85 o
  -9 -11   1     1224.25     1190.07     21.87 o
  -8 -11   1      990.60      945.56     18.15 o
  -7 -11   1      944.95      924.17     19.90 o
  -6 -11   1      798.22      745.41     16.92 o
  -5 -11   1      536.45      574.72     14.47 o
  -4 -11   1      421.70      414.03     11.95 o
  -3 -11   1      654.89      633.88     15.60 o
  -2 -11   1      833.50      817.86     25.22 o
  -1 -11   1       13.91       14.96      3.46 o
   0 -11   1      288.57      277.50     12.54 o
   1 -11   1     1422.07     1423.80     30.79 o
   2 -11   1      211.73      185.57     21.58 o
   3 -11   1     3195.78     3046.81     71.90 o
   4 -11   1      567.29      535.58     19.62 o
   5 -11   1        4.49       11.30     16.02 o
   6 -11   1      310.38      321.30     16.68 o
 -13 -10   1      509.40      588.16     27.79 o
 -12 -10   1       24.90       12.02      7.36 o
 -11 -10   1     1001.17     1003.97     24.02 o
 -10 -10   1      776.84      797.19     16.13 o
  -9 -10   1     1135.70     1195.67     21.59 o
  -8 -10   1      239.13      239.85      7.43 o
  -7 -10   1     2086.29     2087.14     35.00 o
  -6 -10   1     3026.77     2920.62     45.61 o
  -5 -10   1       15.15       23.59      4.06 o
  -4 -10   1      460.35      484.44     12.58 o
  -3 -10   1      981.72      976.78     21.00 o
  -2 -10   1      806.19      755.44     20.01 o
  -1 -10   1      446.28      464.36     12.31 o
   0 -10   1     1057.87     1029.38     19.14 o
   1 -10   1     1093.44     1052.46     23.27 o
   2 -10   1     1069.06      996.18     29.18 o
   3 -10   1      587.84      485.50     17.34 o
   4 -10   1     1505.77     1353.83     36.30 o
   5 -10   1       13.37       13.56      7.52 o
   6 -10   1      389.39      356.72     25.50 o
   7 -10   1      408.93      397.23     26.48 o
 -13  -9   1      854.63      864.26     29.10 o
 -12  -9   1      567.58      579.24     22.14 o
 -11  -9   1      103.44      112.64      7.57 o
 -10  -9   1     2767.98     2812.75     54.24 o
  -9  -9   1      562.10      593.95     12.60 o
  -8  -9   1       75.14       69.60      6.98 o
  -7  -9   1     3006.49     3032.73     42.33 o
  -6  -9   1      629.32      638.79     11.28 o
  -5  -9   1     1549.74     1509.85     22.27 o
  -4  -9   1     6086.19     6012.48     79.97 o
  -3  -9   1     1971.74     2030.62     51.76 o
  -2  -9   1     1838.02     1856.75     35.34 o
  -1  -9   1      969.51     1011.14     25.46 o
   0  -9   1     2757.85     2860.07     45.17 o
   1  -9   1        3.60        2.99      2.63 o
   2  -9   1     2947.12     2953.48     57.71 o
   3  -9   1     3197.63     3091.55     70.98 o
   4  -9   1      650.33      625.63     26.81 o
   5  -9   1      717.73      654.88     23.87 o
   6  -9   1        1.22       -1.76     11.12 o
   7  -9   1      456.71      483.63     18.62 o
   8  -9   1      588.68      595.78     18.56 o
 -13  -8   1        8.85        9.03      7.07 o
 -12  -8   1      972.94      966.75     42.18 o
 -11  -8   1     1756.75     1782.87     36.67 o
 -10  -8   1        3.32        2.46      3.79 o
  -9  -8   1      941.79      960.60     15.71 o
  -8  -8   1     1650.18     1673.30     24.77 o
  -7  -8   1      399.74      386.64     12.31 o
  -6  -8   1      886.29      945.14     14.97 o
  -5  -8   1     2936.24     2910.98     39.96 o
  -4  -8   1       30.58       19.42      2.20 o
  -3  -8   1      522.47      631.82     10.51 o
  -2  -8   1     1113.90     1116.12     22.39 o
  -1  -8   1      391.15      398.32     10.18 o
   0  -8   1     2019.14     1969.12     36.58 o
   1  -8   1      120.31      103.70      4.70 o
   2  -8   1       90.56       87.75      5.67 o
   3  -8   1      217.10      229.70     14.37 o
   4  -8   1        4.13        3.08      3.91 o
   5  -8   1      810.60      812.72     23.78 o
   6  -8   1      358.44      300.43     13.39 o
   7  -8   1       45.99       52.00      7.54 o
   8  -8   1      381.91      392.97     14.15 o
   9  -8   1     1970.29     2033.25     56.01 o
 -13  -7   1      299.39      312.28     22.89 o
 -12  -7   1      100.09       86.77      9.58 o
 -11  -7   1      209.42      214.44      9.88 o
 -10  -7   1     2272.56     2325.63     67.68 o
  -9  -7   1      248.27      229.69      7.55 o
  -8  -7   1     3163.77     3170.85     43.73 o
  -7  -7   1     5138.22     5059.73     78.20 o
  -6  -7   1      133.55      153.65      7.71 o
  -5  -7   1    11994.61    12285.08    146.94 o
  -4  -7   1      377.25      386.58      7.21 o
  -3  -7   1      554.83      632.05     10.23 o
  -2  -7   1    12065.97    12161.96    207.08 o
  -1  -7   1     1719.26     1782.56     33.08 o
   0  -7   1     1671.79     1712.59     31.80 o
   1  -7   1     1962.80     1952.28     44.83 o
   2  -7   1       53.04       51.51      3.17 o
   3  -7   1     1291.07     1270.88     25.52 o
   4  -7   1     2130.23     1969.16     46.70 o
   5  -7   1      350.77      377.17     14.05 o
   6  -7   1     1656.72     1584.86     48.72 o
   7  -7   1     2062.26     1964.18     48.53 o
   8  -7   1      410.20      390.90     13.63 o
   9  -7   1      237.47      240.49     11.51 o
 -13  -6   1       44.54       40.06      7.70 o
 -12  -6   1      268.60      242.39     13.67 o
 -11  -6   1       21.01        8.89      5.66 o
 -10  -6   1     1718.07     1682.71     45.68 o
  -9  -6   1      253.66      244.94      8.21 o
  -8  -6   1      114.63      108.19      4.93 o
  -7  -6   1     9742.90     9668.63    166.30 o
  -6  -6   1       33.56       23.35      2.06 o
  -5  -6   1      293.54      271.82      5.09 o
  -4  -6   1     7703.18     8053.75    105.11 o
  -3  -6   1      133.81       83.90      3.07 o
  -2  -6   1      244.51      175.44      4.08 o
  -1  -6   1       35.02       21.90      3.01 o
   0  -6   1     3231.48     3195.46     56.35 o
   1  -6   1        7.77       26.12      2.45 o
   2  -6   1     1638.85     1786.44     28.47 o
   3  -6   1     2762.77     2606.36     43.51 o
   4  -6   1      131.41      113.81     11.77 o
   5  -6   1      961.33      871.75     23.78 o
   6  -6   1      982.57     1034.07     27.70 o
   7  -6   1      753.75      747.38     26.81 o
   8  -6   1     1525.83     1465.33     32.13 o
   9  -6   1        5.39        5.85      5.56 o
  10  -6   1      218.60      226.22     11.01 o
 -13  -5   1      200.73      228.88     21.58 o
 -12  -5   1        4.60       -1.49      5.66 o
 -11  -5   1       11.93       21.92      5.96 o
 -10  -5   1      617.78      640.03     24.85 o
  -9  -5   1     1647.45     1594.34     32.38 o
  -8  -5   1     3210.66     3201.86     51.13 o
  -7  -5   1     3987.44     3899.80     61.10 o
  -6  -5   1     3852.24     3809.74     59.85 o
  -5  -5   1     7437.74     7816.76     93.58 o
  -4  -5   1    12459.13    13142.48    156.43 o
  -3  -5   1    12271.06    12232.18    193.37 o
  -2  -5   1     3595.19     3468.80     46.00 o
  -1  -5   1     9800.40    10296.50    174.99 o
   0  -5   1    13477.22    13965.74    373.01 o
   1  -5   1     1328.61     1427.79     26.27 o
   2  -5   1     1988.61     2236.32     31.20 o
   3  -5   1     4749.17     4975.12     67.36 o
   4  -5   1        8.28        4.42      1.96 o
   5  -5   1     1376.32     1274.15     41.09 o
   6  -5   1     1888.45     1814.52     41.20 o
   7  -5   1      246.94      231.33      9.12 o
   8  -5   1       73.63       65.87      6.67 o
   9  -5   1      271.47      267.21     10.66 o
  10  -5   1       70.68       62.03      9.68 o
  11  -5   1        4.79       -3.79      6.89 o
 -13  -4   1      484.93      481.31     30.74 o
 -12  -4   1        0.32       -6.75      5.77 o
 -11  -4   1     1460.51     1469.85     35.20 o
 -10  -4   1       77.13       64.65      5.96 o
  -9  -4   1        2.38        0.61      2.67 o
  -8  -4   1     5696.43     5812.09     89.81 o
  -7  -4   1     1201.77     1287.48     24.87 o
  -6  -4   1      180.60      145.87      5.37 o
  -5  -4   1    13172.99    13730.44    234.90 o
  -4  -4   1     6452.02     7021.95     90.72 o
  -3  -4   1      757.88      826.71     11.86 o
  -2  -4   1     7225.31     7487.41     97.32 o
  -1  -4   1     9614.84     9670.18    134.76 o
   0  -4   1       14.46        2.29      2.54 o
   1  -4   1    13302.65    13420.31    273.16 o
   2  -4   1       41.29       10.29      1.58 o
   3  -4   1        7.83        7.86      1.75 o
   4  -4   1      826.74      835.90     14.57 o
   5  -4   1      600.91      585.29     13.44 o
   6  -4   1      792.86      776.68     24.92 o
   7  -4   1        3.31        2.82      2.93 o
   8  -4   1      585.86      589.55     18.87 o
   9  -4   1      104.37      120.91      8.38 o
  10  -4   1       66.74       70.11     10.46 o
  11  -4   1      380.23      378.56     18.43 o
 -13  -3   1      349.10      378.74     18.02 o
 -12  -3   1      112.12      113.67     10.64 o
 -11  -3   1       29.83       16.78      4.90 o
 -10  -3   1     1081.73     1041.96     26.77 o
  -9  -3   1     1279.75     1278.47     23.50 o
  -8  -3   1        1.76        4.21      2.51 o
  -7  -3   1     2959.87     2982.62     46.46 o
  -6  -3   1     6098.95     6493.71     97.20 o
  -5  -3   1     8391.45     8248.30    141.84 o
  -4  -3   1     2541.72     2634.82     46.53 o
  -3  -3   1     5703.31     6317.86     81.59 o
  -2  -3   1    26647.13    27185.55    385.47 o
  -1  -3   1     1527.28     1682.25     38.51 o
   0  -3   1      155.32      137.41      4.01 o
   1  -3   1    18646.35    19889.39    297.87 o
   2  -3   1     3089.32     3481.01     53.10 o
   3  -3   1     5316.60     5987.45     90.66 o
   4  -3   1     1001.50     1190.94     19.56 o
   5  -3   1       46.30       38.35      3.16 o
   6  -3   1        0.01       -2.48      2.20 o
   7  -3   1     3095.98     3102.59     79.13 o
   8  -3   1     3087.65     3071.99     81.46 o
   9  -3   1      249.44      224.32      7.86 o
  10  -3   1        0.53        0.56      4.83 o
  11  -3   1       82.32       89.72     10.61 o
  12  -3   1        4.46        4.30      7.62 o
 -13  -2   1       68.94       72.15     10.17 o
 -12  -2   1      917.65      895.58     28.83 o
 -11  -2   1      516.24      476.73     18.69 o
 -10  -2   1        0.44       -5.09      3.74 o
  -9  -2   1        2.56        1.80      2.93 o
  -8  -2   1      364.88      344.62      9.71 o
  -7  -2   1      780.32      801.89     16.25 o
  -6  -2   1     2734.52     2914.87     39.91 o
  -5  -2   1       38.70        5.98      1.97 o
  -4  -2   1     4414.59     4562.25     61.44 o
  -3  -2   1    18870.59    19710.62    290.94 o
  -2  -2   1      139.59      142.60      3.16 o
  -1  -2   1     4397.23     4707.10     69.75 o
   0  -2   1    31330.74    32448.30    963.27 o
   1  -2   1     1904.12     2141.50     32.68 o
   2  -2   1      413.14      458.15      8.87 o
   3  -2   1    14518.18    14873.02    222.28 o
   4  -2   1      204.45      211.88      6.06 o
   5  -2   1       47.49       51.60      4.72 o
   6  -2   1      568.27      532.30     11.08 o
   7  -2   1     3919.69     3803.03     61.10 o
   8  -2   1     2683.10     2655.60     44.42 o
   9  -2   1     1474.85     1451.99     26.59 o
  10  -2   1      279.31      279.15     11.76 o
  11  -2   1      740.34      738.13     23.47 o
  12  -2   1       59.43       61.89      7.88 o
 -13  -1   1       97.90      103.21     18.64 o
 -12  -1   1       14.81       31.39      7.40 o
 -11  -1   1       27.21       27.15      6.69 o
 -10  -1   1       15.58       18.63      5.02 o
  -9  -1   1        2.89       -1.89      2.28 o
  -8  -1   1       43.74       38.59      3.06 o
  -7  -1   1     1136.92     1176.31     20.11 o
  -6  -1   1       58.29       54.42      2.89 o
  -5  -1   1        8.37       19.18      3.27 o
  -4  -1   1       90.45       91.04      2.40 o
  -3  -1   1      166.31      158.60      3.10 o
  -2  -1   1     4853.76     5508.17     66.45 o
  -1  -1   1        8.01        6.76      1.46 o
   0  -1   1     8203.07     8391.45    137.13 o
   1  -1   1    10711.80    12091.61    161.64 o
   2  -1   1     6100.52     6434.04     85.96 o
   3  -1   1    13819.17    14423.47    215.26 o
   4  -1   1     2534.47     2853.45     39.88 o
   5  -1   1      243.03      237.55      4.94 o
   6  -1   1     2019.07     2028.10     33.58 o
   7  -1   1      236.89      233.73      6.70 o
   8  -1   1     1898.11     1890.71     32.46 o
   9  -1   1      692.04      678.21     18.05 o
  10  -1   1      153.79      164.02      9.28 o
  11  -1   1        1.56        4.99      5.15 o
  12  -1   1      158.78      159.17     10.41 o
 -13   0   1      283.85      302.02     16.63 o
 -12   0   1       54.14       62.68      7.50 o
 -11   0   1       21.09       23.28      5.78 o
 -10   0   1      272.54      239.62     10.43 o
  -9   0   1     1043.29     1090.55     25.37 o
  -8   0   1      496.87      541.81     13.35 o
  -7   0   1      364.02      353.74      7.98 o
  -6   0   1        0.21        0.61      1.53 o
  -5   0   1     1873.78     1956.01     27.37 o
  -4   0   1     7698.77     7788.17    112.70 o
  -3   0   1        1.46        1.59      0.95 o
  -2   0   1    20406.30    22036.17    247.30 o
  -1   0   1    18965.91    19615.01    238.33 o
   1   0   1     7603.04     7944.52    170.10 o
   2   0   1    42864.71    44083.27    785.24 o
   3   0   1      291.67      300.02      7.06 o
   4   0   1     9631.98     9711.55    150.46 o
   5   0   1    20775.62    21057.39    375.43 o
   6   0   1       12.96       32.13      3.15 o
   7   0   1     1244.63     1303.27     22.78 o
   8   0   1     1498.63     1442.97     25.47 o
   9   0   1     1820.15     1829.98     38.54 o
  10   0   1     1213.39     1232.68     28.74 o
  11   0   1      941.30      959.60     24.49 o
  12   0   1        0.01       -4.60      4.88 o
  13   0   1        3.32       -0.91      7.18 o
 -12   1   1      658.30      679.28     20.55 o
 -11   1   1       80.32       81.66      7.80 o
 -10   1   1      164.68      150.18      9.01 o
  -9   1   1      945.34      940.28     18.66 o
  -8   1   1      389.68      375.32     10.66 o
  -7   1   1        0.97       -1.55      3.95 o
  -6   1   1     1459.37     1568.13     30.51 o
  -5   1   1      847.43      937.44     15.95 o
  -4   1   1     2322.76     2588.40     39.96 o
  -3   1   1    34329.54    36314.09    668.00 o
  -2   1   1        6.10        9.12      0.88 o
  -1   1   1       56.90       84.19      2.50 o
   0   1   1     4922.86     5339.59    169.68 o
   1   1   1      764.79      762.21     12.06 o
   2   1   1    12100.30    12723.40    171.86 o
   3   1   1     5736.12     5674.27     77.69 o
   4   1   1     4026.54     4193.28     58.13 o
   5   1   1    10363.79    11039.70    150.66 o
   6   1   1      252.79      268.30      7.26 o
   7   1   1     2410.93     2342.90     50.30 o
   8   1   1      748.24      789.50     19.20 o
   9   1   1       18.33       19.19      4.39 o
  10   1   1     1554.23     1572.35     34.39 o
  11   1   1      782.97      780.14     21.05 o
  12   1   1        0.74        2.49      6.44 o
  13   1   1       84.75       97.00     10.61 o
 -12   2   1      381.44      409.88     17.38 o
 -11   2   1      134.74      132.60      9.40 o
 -10   2   1        7.20        4.63      5.15 o
  -9   2   1     1264.76     1265.38     24.01 o
  -8   2   1     2121.79     2113.31     41.41 o
  -7   2   1       51.63       52.22      4.35 o
  -6   2   1      421.21      406.35     10.58 o
  -5   2   1     1152.59     1048.37     21.56 o
  -4   2   1       48.23       69.96      4.62 o
  -3   2   1     4302.57     4595.47     67.89 o
  -2   2   1     9418.35     9759.18    166.25 o
  -1   2   1    25658.29    28756.42    490.30 o
   0   2   1     8017.40     8625.25    148.48 o
   1   2   1     2019.69     2172.45     31.23 o
   2   2   1     5734.60     6109.43     92.44 o
   3   2   1     6797.11     6746.61    101.42 o
   4   2   1    10416.86    10730.61    145.76 o
   5   2   1     4383.04     5157.83     71.56 o
   6   2   1     2931.17     2781.86     39.82 o
   7   2   1     4183.90     4267.77     60.40 o
   8   2   1     2666.50     2665.11     44.86 o
   9   2   1      376.94      349.16     11.78 o
  10   2   1     3921.23     3963.26     76.57 o
  11   2   1       89.80       68.06      7.00 o
  12   2   1       43.71       33.82      7.62 o
  13   2   1      318.15      351.41     20.60 o
 -12   3   1       77.45       87.99     10.98 o
 -11   3   1      242.96      219.18     11.78 o
 -10   3   1     6574.01     6777.89    129.56 o
  -9   3   1      150.01      156.72      7.02 o
  -8   3   1      647.02      643.91     16.33 o
  -7   3   1     7922.89     7729.68    138.55 o
  -6   3   1       16.09        8.28      2.83 o
  -5   3   1      203.84      159.43     12.52 o
  -4   3   1     1044.94     1015.97     19.34 o
  -3   3   1     2716.68     2997.13     52.73 o
  -2   3   1      138.67      141.41      4.50 o
  -1   3   1     1107.38     1287.72     19.82 o
   0   3   1     6648.36     7686.97    112.68 o
   1   3   1    15213.25    16458.78    277.90 o
   2   3   1     2732.61     3183.58     41.61 o
   3   3   1     1473.57     1502.38     21.07 o
   4   3   1      358.44      400.03      6.51 o
   5   3   1     4110.44     3772.22     58.33 o
   6   3   1        8.99       10.96      2.36 o
   7   3   1     1401.54     1354.39     23.40 o
   8   3   1     3767.41     3740.30     59.22 o
   9   3   1      354.32      338.96     11.99 o
  10   3   1     1301.57     1328.35     37.28 o
  11   3   1      472.06      495.16     18.89 o
  12   3   1      148.79      149.54     11.78 o
  13   3   1     1553.45     1700.05     46.59 o
 -11   4   1      750.80      810.37     28.37 o
 -10   4   1      228.44      232.92      9.36 o
  -9   4   1      868.76      864.23     25.86 o
  -8   4   1      546.84      504.70     18.27 o
  -7   4   1      560.05      524.44     14.01 o
  -6   4   1      144.82      139.40      6.63 o
  -5   4   1        1.30       -2.83      2.66 o
  -4   4   1       74.30       68.52      3.62 o
  -3   4   1      713.28      879.65     17.47 o
  -2   4   1      528.89      537.85     11.45 o
  -1   4   1     3452.38     3550.14     53.01 o
   0   4   1     3087.34     3340.55     50.00 o
   1   4   1     6789.00     7469.51    126.94 o
   2   4   1    11530.15    11964.92    154.24 o
   3   4   1      453.84      522.56     10.38 o
   4   4   1       28.09       29.06      2.82 o
   5   4   1     9528.04     9581.67    128.78 o
   6   4   1     8472.25     8797.08    118.54 o
   7   4   1     2719.22     2717.36     38.50 o
   8   4   1     5294.90     5162.65     71.21 o
   9   4   1     5496.04     5504.87     85.82 o
  10   4   1      784.54      764.71     16.52 o
  11   4   1      514.97      582.82     20.75 o
  12   4   1     2079.62     2193.01     56.27 o
  13   4   1      415.87      481.44     24.20 o
  14   4   1       45.62       47.10     11.44 o
 -11   5   1     1545.14     1600.95     46.13 o
 -10   5   1      243.39      246.63     11.17 o
  -9   5   1       37.85       38.22      5.55 o
  -8   5   1     2866.86     2957.43     77.21 o
  -7   5   1       18.53       22.92      3.63 o
  -6   5   1     1861.91     1782.84     51.99 o
  -5   5   1        1.28        0.84      3.14 o
  -4   5   1      346.38      317.12      8.33 o
  -3   5   1      909.03      897.17     18.23 o
  -2   5   1      646.21      748.92     12.82 o
  -1   5   1     1020.98     1134.10     21.80 o
   0   5   1     4741.97     5049.93     75.17 o
   1   5   1     3395.48     3474.50    101.25 o
   2   5   1     1580.41     1864.16     27.87 o
   3   5   1     1614.98     1757.29     23.91 o
   4   5   1    11529.45    11605.26    138.04 o
   5   5   1       63.56       72.35      5.27 o
   6   5   1     2753.19     2704.19     45.87 o
   7   5   1    17900.45    17924.85    269.20 o
   8   5   1       51.72       39.40      5.57 o
   9   5   1     1418.41     1360.70     23.98 o
  10   5   1     2468.37     2448.41     48.20 o
  11   5   1      196.12      195.79      9.76 o
  12   5   1     2440.94     2388.22     88.94 o
  13   5   1      460.30      457.11     29.43 o
  14   5   1       31.98       47.08     13.08 o
 -10   6   1      323.92      310.57     13.55 o
  -9   6   1     1676.56     1690.37     41.60 o
  -8   6   1      558.25      559.59     16.85 o
  -7   6   1     2182.93     2111.63     42.87 o
  -6   6   1     1937.78     1777.16     63.43 o
  -5   6   1     3850.45     3654.02     86.32 o
  -4   6   1      103.48       79.59      4.59 o
  -3   6   1        1.46        5.18      4.92 o
  -2   6   1     3282.80     3167.09     48.32 o
  -1   6   1     2664.02     2830.37     57.39 o
   0   6   1       95.83       99.16      4.08 o
   1   6   1      830.52      750.72     15.88 o
   2   6   1      304.62      290.70      7.42 o
   3   6   1     6384.05     6963.78     90.92 o
   4   6   1      283.13      332.74      6.06 o
   5   6   1       81.59       54.11      3.24 o
   6   6   1       82.29       77.47      5.46 o
   7   6   1     2031.60     1996.53     32.94 o
   8   6   1      180.78      182.45      6.03 o
   9   6   1        5.37        3.20      4.34 o
  10   6   1     3070.27     2961.66     58.28 o
  11   6   1       80.81       84.37      6.78 o
  12   6   1        1.62       -1.31     16.02 o
  13   6   1      961.06      985.50     46.43 o
  14   6   1      377.71      411.99     28.12 o
  -9   7   1      436.86      481.23     23.26 o
  -8   7   1      426.73      431.12     14.32 o
  -7   7   1     4487.99     4173.96    121.96 o
  -6   7   1     3381.53     3391.44     77.44 o
  -5   7   1       69.92       66.00      7.85 o
  -4   7   1     2591.22     2384.58     55.25 o
  -3   7   1      661.07      558.81     13.45 o
  -2   7   1      657.75      668.14     20.77 o
  -1   7   1     1167.89     1196.06     21.14 o
   0   7   1     7753.75     8187.95    185.76 o
   1   7   1      235.53      209.54      6.66 o
   2   7   1     1849.93     1992.52     36.35 o
   3   7   1     3450.68     3620.24     53.19 o
   4   7   1       41.70       41.70      2.96 o
   5   7   1      106.59      131.77      5.10 o
   6   7   1     5018.96     5205.19     69.34 o
   7   7   1     1003.35     1027.44     15.74 o
   8   7   1      488.46      488.19     13.78 o
   9   7   1     4055.44     4085.19     64.91 o
  10   7   1      239.99      269.01      9.16 o
  11   7   1     1548.19     1632.72     34.89 o
  12   7   1     1518.78     1606.65     35.01 o
  13   7   1      488.65      534.65     20.85 o
  14   7   1     1872.96     1935.04     78.47 o
  -9   8   1      201.13      201.12     11.40 o
  -8   8   1      975.89     1010.18     25.28 o
  -7   8   1      414.90      470.82     21.25 o
  -6   8   1     3619.43     3449.99     79.29 o
  -5   8   1     2699.02     2612.85     61.26 o
  -4   8   1      212.41      212.41     10.61 o
  -3   8   1     3515.94     3506.03     63.93 o
  -2   8   1     6224.10     6091.95    155.27 o
  -1   8   1     4929.57     5098.23     77.19 o
   0   8   1      118.47      107.71      4.51 o
   1   8   1     1764.85     1675.48     31.42 o
   2   8   1        1.60        1.01      3.63 o
   3   8   1       72.65      104.84      5.15 o
   4   8   1       80.13       88.21      3.85 o
   5   8   1       26.38       26.43      2.77 o
   6   8   1     1400.20     1417.41     20.97 o
   7   8   1     1278.35     1199.82     21.07 o
   8   8   1      168.69      175.25      5.95 o
   9   8   1     3437.11     3440.27     55.55 o
  10   8   1        4.28       -0.12      3.10 o
  11   8   1       10.96       10.23      4.88 o
  12   8   1     2452.35     2496.78     60.11 o
  13   8   1       30.96       24.11      7.36 o
  -8   9   1      182.74      166.78     12.49 o
  -7   9   1      320.72      339.39     15.37 o
  -6   9   1      496.31      456.58     17.50 o
  -5   9   1     1790.16     1688.76     42.76 o
  -4   9   1     2619.07     2519.78     59.42 o
  -3   9   1      562.57      537.31     17.52 o
  -2   9   1     1905.78     1902.30     45.46 o
  -1   9   1     4780.47     4694.60    106.33 o
   0   9   1      326.20      319.48     13.40 o
   1   9   1      952.55      969.18     18.68 o
   2   9   1      755.10      740.65     16.21 o
   3   9   1      489.14      546.70     12.96 o
   4   9   1     1308.89     1385.25     29.54 o
   5   9   1      104.10      111.67      4.53 o
   6   9   1      141.48      165.75      4.98 o
   7   9   1      708.86      735.15     12.56 o
   8   9   1      648.32      652.36     15.99 o
   9   9   1     1038.72     1038.51     16.84 o
  10   9   1     2826.25     2822.32     46.99 o
  11   9   1      669.59      647.53     20.99 o
  12   9   1     2316.09     2260.64     57.60 o
  13   9   1      814.12      785.31     26.91 o
  -7  10   1        7.15        9.25      6.28 o
  -6  10   1     2563.62     2574.75     72.26 o
  -5  10   1       25.17       39.63      7.52 o
  -4  10   1     1896.86     1845.87     46.23 o
  -3  10   1     4840.22     4819.14    107.51 o
  -2  10   1       25.74       37.43      4.65 o
  -1  10   1     1086.88     1074.37     23.28 o
   0  10   1      364.31      387.91      9.30 o
   1  10   1       24.37       31.70      3.52 o
   2  10   1     4505.18     4522.40     80.25 o
   3  10   1      156.23      163.81      7.04 o
   4  10   1      103.70      100.15      5.78 o
   5  10   1      517.25      513.58     10.62 o
   6  10   1      500.95      489.00     12.03 o
   7  10   1      799.49      761.22     13.26 o
   8  10   1     1190.92     1199.02     18.99 o
   9  10   1      295.50      293.01      7.42 o
  10  10   1       75.92       63.75      5.86 o
  11  10   1      366.58      379.45     15.61 o
  12  10   1      238.01      220.28     13.78 o
  13  10   1        0.89        7.19      9.48 o
  -6  11   1      199.29      204.65     13.03 o
  -5  11   1       20.06       10.22      6.23 o
  -4  11   1       33.29       24.71      6.42 o
  -3  11   1      903.96      890.73     26.56 o
  -2  11   1       75.98       84.88      6.26 o
  -1  11   1      204.02      195.27      8.67 o
   0  11   1      849.95      827.16     21.71 o
   1  11   1      887.15      920.73     22.00 o
   2  11   1      895.48      870.92     19.49 o
   3  11   1     3081.70     3109.18    105.66 o
   4  11   1      493.63      459.15     12.45 o
   5  11   1      870.54      895.28     20.35 o
   6  11   1     1684.03     1672.61     38.80 o
   7  11   1      249.88      234.97      7.31 o
   8  11   1      190.28      172.57      6.51 o
   9  11   1      643.37      671.46     14.07 o
  10  11   1      122.35      132.06      6.28 o
  11  11   1       52.85       44.27      5.77 o
  12  11   1      603.58      625.26     23.32 o
  13  11   1      291.98      335.08     17.30 o
  -5  12   1      442.80      420.98     18.02 o
  -4  12   1     1767.31     1654.03     43.92 o
  -3  12   1       40.86       34.96      7.07 o
  -2  12   1     2858.66     2725.40     65.20 o
  -1  12   1     2834.15     2766.25     56.25 o
   0  12   1      204.23      233.37     11.54 o
   1  12   1     5430.48     5249.19     94.89 o
   2  12   1     1799.34     1879.09     41.63 o
   3  12   1       21.44       19.77      4.27 o
   4  12   1     2447.90     2488.03     82.21 o
   5  12   1      985.07      987.54     27.28 o
   6  12   1       16.19        9.81      7.19 o
   7  12   1      533.06      534.97     17.89 o
   8  12   1     1009.74     1027.30     21.81 o
   9  12   1      162.44      166.79      7.02 o
  10  12   1       55.35       61.58      4.93 o
  11  12   1      394.52      421.78     14.00 o
  12  12   1       96.30       67.65      7.31 o
  -4  13   1      227.67      255.92     14.71 o
  -3  13   1      158.31      165.96     12.25 o
  -2  13   1      249.78      305.76     32.37 o
  -1  13   1     2430.08     2449.53     59.88 o
   0  13   1     1316.15     1377.68     30.20 o
   1  13   1      131.50      158.37      8.67 o
   2  13   1     2902.92     2994.72     87.77 o
   3  13   1     1694.23     1745.63     37.55 o
   4  13   1       50.10       42.18      5.15 o
   5  13   1     1341.90     1376.82     64.41 o
   6  13   1     1535.92     1497.12     39.89 o
   7  13   1        2.27       -6.51      4.84 o
   8  13   1       34.84       35.82      4.86 o
   9  13   1        3.46       -4.15      3.74 o
  10  13   1      166.24      193.75      8.88 o
  11  13   1       57.18       53.84      5.64 o
  12  13   1      491.33      478.04     24.85 o
  -2  14   1      297.76      289.81     15.24 o
  -1  14   1      525.90      528.82     21.91 o
   0  14   1     1612.36     1604.49     34.73 o
   1  14   1     1405.99     1411.76     31.33 o
   2  14   1     1318.70     1273.56     28.69 o
   3  14   1     1150.90     1119.88     31.52 o
   4  14   1     1062.81     1122.64     37.04 o
   5  14   1      537.57      519.09     18.96 o
   6  14   1     1010.39     1001.76     28.90 o
   7  14   1     1380.51     1395.48     37.68 o
   8  14   1       54.94       59.60      8.08 o
   9  14   1      826.07      826.38     23.69 o
  10  14   1       98.94       85.95      6.79 o
  11  14   1       28.68       30.78      5.25 o
   0  15   1       40.92       51.43      8.28 o
   1  15   1      829.21      866.27     22.53 o
   2  15   1      130.21      100.66      8.01 o
   3  15   1       13.82       19.11      5.98 o
   4  15   1     1619.24     1735.25     45.78 o
   5  15   1      329.25      360.42     15.49 o
   6  15   1       15.43       13.59      6.23 o
   7  15   1     1126.08     1195.39     37.60 o
   8  15   1       67.97       60.34      8.32 o
   9  15   1     1570.08     1726.87     57.87 o
   2  16   1      443.20      441.07     18.42 o
   3  16   1      165.65      187.50     13.64 o
   4  16   1     1311.44     1379.61     39.31 o
   5  16   1      587.04      591.17     31.39 o
   6  16   1      356.84      415.08     18.26 o
   7  16   1     1371.90     1468.37     53.30 o
  -8 -15   2      615.07      649.24     23.35 o
  -7 -15   2      538.36      625.80     22.64 o
  -6 -15   2       13.83        3.92      6.01 o
  -5 -15   2       13.62       16.44      6.89 o
  -4 -15   2      908.60     1041.74     45.12 o
  -3 -15   2       64.00       83.60      7.77 o
  -2 -15   2       22.63       33.19      6.26 o
  -1 -15   2      731.84      778.17     26.56 o
  -9 -14   2      110.01      102.40      7.59 o
  -8 -14   2       33.60       27.66      5.37 o
  -7 -14   2       53.66       44.69      7.40 o
  -6 -14   2      480.93      469.83     18.26 o
  -5 -14   2        4.39        1.96      5.55 o
  -4 -14   2      801.20      848.36     26.10 o
  -3 -14   2       42.16       43.47      7.16 o
  -2 -14   2       36.91       29.98      6.02 o
  -1 -14   2      454.16      505.73     15.98 o
   0 -14   2       92.14      112.97     10.61 o
   1 -14   2      321.58      326.19     17.98 o
 -11 -13   2     1312.02     1309.06     28.15 o
 -10 -13   2      365.66      403.64     13.08 o
  -9 -13   2      675.06      659.75     17.02 o
  -8 -13   2      294.75      279.05     13.52 o
  -7 -13   2     2512.35     2496.90     46.73 o
  -6 -13   2        4.81        7.85      5.55 o
  -5 -13   2      413.44      407.74     16.16 o
  -4 -13   2      189.98      163.20      8.54 o
  -3 -13   2        1.35       -2.20      3.64 o
  -2 -13   2      228.97      204.17     11.53 o
  -1 -13   2       20.30        7.52      4.75 o
   0 -13   2       31.54       21.49      6.14 o
   1 -13   2     1126.27     1136.39     33.28 o
   2 -13   2      750.89      761.22     25.42 o
   3 -13   2     1280.34     1234.94     36.06 o
 -11 -12   2      469.98      517.50     14.60 o
 -10 -12   2      974.71      983.52     22.01 o
  -9 -12   2      287.57      321.56     10.96 o
  -8 -12   2      150.95      155.23      7.79 o
  -7 -12   2      951.10      905.54     20.29 o
  -6 -12   2      837.98      826.26     20.12 o
  -5 -12   2        0.61       -1.96      4.62 o
  -4 -12   2      150.53      153.14     11.90 o
  -3 -12   2     1121.48     1095.89     50.99 o
  -2 -12   2      704.62      718.79     17.74 o
  -1 -12   2      635.86      625.71     16.74 o
   0 -12   2      475.57      475.06     30.13 o
   1 -12   2     1166.14     1148.52     32.58 o
   2 -12   2       38.35       39.93      7.36 o
   3 -12   2      326.55      320.04     14.98 o
   4 -12   2     1790.26     1781.88     47.16 o
 -12 -11   2      701.75      727.47     24.29 o
 -11 -11   2      203.09      213.71      8.32 o
 -10 -11   2     1257.20     1194.56     22.39 o
  -9 -11   2      588.30      585.01     13.28 o
  -8 -11   2      967.22      931.15     20.29 o
  -7 -11   2     2598.83     2585.55     46.84 o
  -6 -11   2       26.06       27.59      4.04 o
  -5 -11   2      289.50      276.34      8.10 o
  -4 -11   2     2058.31     2071.86     62.08 o
  -3 -11   2      209.99      229.36     12.68 o
  -2 -11   2       84.99       73.03      8.22 o
  -1 -11   2     2695.84     2740.77     54.86 o
   0 -11   2       16.83       18.42      4.50 o
   1 -11   2      259.57      281.23     13.73 o
   2 -11   2     1214.94     1114.11     31.43 o
   3 -11   2     2258.60     2158.21     53.63 o
   4 -11   2       39.97       53.66     10.79 o
   5 -11   2     1754.26     1699.16     45.04 o
   6 -11   2      152.67      173.10     15.04 o
 -12 -10   2      870.76      901.97     30.72 o
 -11 -10   2      716.49      773.34     20.15 o
 -10 -10   2      451.40      473.65     11.52 o
  -9 -10   2     2494.59     2473.06     41.20 o
  -8 -10   2        0.70        0.89      3.05 o
  -7 -10   2     4346.63     4386.38     66.98 o
  -6 -10   2     1407.79     1341.58     23.26 o
  -5 -10   2      133.22      134.75      5.59 o
  -4 -10   2      889.20      891.78     16.40 o
  -3 -10   2       78.42       93.51      5.78 o
  -2 -10   2      352.64      360.43     14.82 o
  -1 -10   2      119.50      112.01      6.13 o
   0 -10   2      210.79      194.02      6.81 o
   1 -10   2      646.40      628.10     17.18 o
   2 -10   2      683.48      649.82     16.60 o
   3 -10   2        1.93        0.88      7.52 o
   4 -10   2      905.99      840.36     26.81 o
   5 -10   2      210.51      188.99     11.53 o
   6 -10   2     1699.76     1649.47     43.90 o
   7 -10   2       12.79       13.27      6.28 o
 -13  -9   2       90.39       89.67     10.34 o
 -12  -9   2     1132.41     1168.55     34.66 o
 -11  -9   2     1475.66     1450.69     31.48 o
 -10  -9   2      993.86     1024.72     19.25 o
  -9  -9   2     1010.33     1007.48     20.20 o
  -8  -9   2     2897.04     2834.43     44.62 o
  -7  -9   2      368.52      379.11      9.49 o
  -6  -9   2      717.72      720.46     19.35 o
  -5  -9   2     3117.20     3175.30     43.74 o
  -4  -9   2      599.92      595.41     10.46 o
  -3  -9   2        5.34        4.16      2.88 o
  -2  -9   2     6215.85     6238.35    108.94 o
  -1  -9   2      169.89      167.47      6.78 o
   0  -9   2      232.42      216.49      7.53 o
   1  -9   2     2994.06     2920.92     67.68 o
   2  -9   2       62.82       62.09      5.21 o
   3  -9   2        3.46        4.87      6.87 o
   4  -9   2      943.00      908.60     26.10 o
   5  -9   2      841.54      784.86     24.25 o
   6  -9   2      920.91      845.79     25.85 o
   7  -9   2      970.61     1042.45     30.48 o
   8  -9   2      117.68      128.14     10.80 o
 -13  -8   2      655.47      701.48     24.77 o
 -12  -8   2      189.00      176.70     12.38 o
 -11  -8   2      251.41      279.30     10.79 o
 -10  -8   2     1830.28     1823.59     49.08 o
  -9  -8   2     1292.38     1271.21     22.06 o
  -8  -8   2       10.36       13.25      3.02 o
  -7  -8   2    13827.92    13754.62    196.85 o
  -6  -8   2     1542.73     1505.72     29.72 o
  -5  -8   2      207.28      200.14      4.91 o
  -4  -8   2     1870.44     1882.89     26.82 o
  -3  -8   2      497.88      490.90     10.90 o
  -2  -8   2      308.11      280.36      8.31 o
  -1  -8   2      219.29      194.71      6.80 o
   0  -8   2     2846.34     2728.66     49.42 o
   1  -8   2       40.08       30.99      3.12 o
   2  -8   2     6289.87     6091.29    193.08 o
   3  -8   2      927.02      794.97     35.70 o
   4  -8   2      298.17      260.51     11.53 o
   5  -8   2        5.30        6.13      4.37 o
   6  -8   2      778.82      748.22     23.11 o
   7  -8   2      990.81      987.55     28.88 o
   8  -8   2     1198.51     1125.07     27.56 o
 -13  -7   2      372.52      424.21     18.52 o
 -12  -7   2      121.87      130.76     10.61 o
 -11  -7   2      271.15      255.62     10.10 o
 -10  -7   2        0.88       -6.53      3.85 o
  -9  -7   2     1437.95     1463.28     29.00 o
  -8  -7   2     1153.47     1120.33     19.28 o
  -7  -7   2      764.15      771.36     13.76 o
  -6  -7   2    12785.71    12859.15    168.25 o
  -5  -7   2        0.77        1.10      1.64 o
  -4  -7   2     1745.89     1695.26     24.06 o
  -3  -7   2     1695.84     1601.49     22.81 o
  -2  -7   2       87.94       53.10      2.64 o
  -1  -7   2     1404.38     1431.14     27.29 o
   0  -7   2     2596.85     2548.81     46.02 o
   1  -7   2       11.77        5.62      2.11 o
   2  -7   2      853.09      824.01     21.52 o
   3  -7   2      568.05      548.28     13.40 o
   4  -7   2       74.22       59.13      5.96 o
   5  -7   2      238.86      191.59      9.68 o
   6  -7   2     1213.23     1228.12     32.33 o
   7  -7   2       32.42       34.83      7.85 o
   8  -7   2      646.12      581.11     17.07 o
   9  -7   2     1653.11     1732.53     38.25 o
 -13  -6   2       54.81       47.04      7.82 o
 -12  -6   2        0.63       -6.51      5.49 o
 -11  -6   2     1372.12     1360.77     51.66 o
 -10  -6   2       91.58       74.56      5.71 o
  -9  -6   2       79.19       73.03      6.67 o
  -8  -6   2     2865.49     2945.84     40.71 o
  -7  -6   2     1559.07     1535.37     29.90 o
  -6  -6   2     1881.90     2017.86     27.80 o
  -5  -6   2     8288.22     8562.06    111.17 o
  -4  -6   2      235.52      229.28      4.60 o
  -3  -6   2      484.38      456.46     10.53 o
  -2  -6   2     5187.36     5320.18     70.14 o
  -1  -6   2     1101.45     1139.53     24.13 o
   0  -6   2      364.39      318.52      8.14 o
   1  -6   2     1431.45     1299.40     36.62 o
   2  -6   2      522.97      511.53     10.14 o
   3  -6   2     1973.24     2023.17     33.13 o
   4  -6   2      231.34      215.36     13.73 o
   5  -6   2     2951.90     2693.40     61.72 o
   6  -6   2       24.72       12.08      4.25 o
   7  -6   2      162.96      144.14      9.11 o
   8  -6   2     1188.06     1188.35     27.38 o
   9  -6   2      630.40      654.26     18.40 o
  10  -6   2      673.01      657.40     19.11 o
 -13  -5   2       26.48       16.35     10.46 o
 -12  -5   2       21.79        8.55      5.96 o
 -11  -5   2       14.17       10.84      5.49 o
 -10  -5   2      139.73      131.42      6.99 o
  -9  -5   2      228.13      205.66      8.03 o
  -8  -5   2      148.03      155.09      6.73 o
  -7  -5   2     1957.04     1988.33     39.54 o
  -6  -5   2      358.67      370.12      7.44 o
  -5  -5   2    12514.54    12645.68    163.02 o
  -4  -5   2     3278.48     3240.42     42.96 o
  -3  -5   2      447.63      594.66     10.56 o
  -2  -5   2    30268.96    30261.35    427.67 o
  -1  -5   2     3336.32     3302.63     43.93 o
   0  -5   2     1025.99     1010.13     31.03 o
   1  -5   2    14641.94    14974.92    253.61 o
   2  -5   2    13482.49    14154.67    242.14 o
   3  -5   2       28.66       27.91      2.41 o
   4  -5   2     1012.64     1102.19     24.45 o
   5  -5   2     3741.87     3764.20    110.84 o
   6  -5   2      128.44       97.86      5.76 o
   7  -5   2      232.02      237.50     11.12 o
   8  -5   2     1181.32     1152.83     26.04 o
   9  -5   2      102.76       88.43      6.98 o
  10  -5   2      132.66      133.04     12.20 o
 -13  -4   2        5.14       -5.23      9.16 o
 -12  -4   2     1073.55     1003.81     45.78 o
 -11  -4   2      381.32      391.05     15.71 o
 -10  -4   2      389.14      408.80     14.78 o
  -9  -4   2     1738.02     1846.31     42.29 o
  -8  -4   2      134.38      155.36      7.70 o
  -7  -4   2     1568.32     1520.46     29.05 o
  -6  -4   2     5424.18     5358.86     93.57 o
  -5  -4   2     1836.01     1821.26     24.70 o
  -4  -4   2    20506.88    21919.56    280.82 o
  -3  -4   2     7232.24     7101.51    102.80 o
  -2  -4   2       11.56       20.45      1.86 o
  -1  -4   2     1018.54     1034.95     16.26 o
   0  -4   2    10920.44    10768.93    224.80 o
   1  -4   2     1786.49     1960.88     43.47 o
   2  -4   2       19.40       47.47      3.13 o
   3  -4   2     9180.53     9092.29    137.14 o
   4  -4   2        0.32        8.01      1.98 o
   5  -4   2      315.52      294.16      8.62 o
   6  -4   2     3294.11     3195.43     81.90 o
   7  -4   2      676.92      613.99     17.93 o
   8  -4   2       28.07       17.87      3.47 o
   9  -4   2      271.82      277.76     10.23 o
  10  -4   2      737.00      729.06     25.51 o
  11  -4   2      610.46      673.50     25.12 o
 -13  -3   2      141.52      153.48     23.22 o
 -12  -3   2      131.00      138.53     11.56 o
 -11  -3   2      156.45      181.70     10.35 o
 -10  -3   2      566.98      556.61     17.70 o
  -9  -3   2      130.62      133.39      5.93 o
  -8  -3   2       36.05       47.42      3.72 o
  -7  -3   2     1335.58     1325.51     25.50 o
  -6  -3   2      238.32      232.64      5.98 o
  -5  -3   2     4515.28     4661.37     81.12 o
  -4  -3   2     6744.96     7052.00    105.06 o
  -3  -3   2    18613.69    19398.79    259.03 o
  -2  -3   2     1901.95     1829.00     27.07 o
  -1  -3   2       72.28       83.46      5.89 o
   0  -3   2    10434.55    10816.49    438.80 o
   1  -3   2     7901.85     8594.14    223.65 o
   2  -3   2     2084.41     2500.09     38.73 o
   3  -3   2     2986.17     2831.75     43.78 o
   4  -3   2       84.76       91.48      3.21 o
   5  -3   2      589.23      599.19     13.41 o
   6  -3   2      823.20      785.78     15.24 o
   7  -3   2      535.25      541.87     16.82 o
   8  -3   2      335.36      358.14      9.75 o
   9  -3   2        1.40       -3.24      3.01 o
  10  -3   2       17.59       21.75      5.51 o
  11  -3   2        5.74        3.27      6.69 o
 -13  -2   2      250.54      257.27     24.20 o
 -12  -2   2       91.87       55.39      9.01 o
 -11  -2   2      504.40      537.55     45.45 o
 -10  -2   2     1011.23      971.52     23.68 o
  -9  -2   2      144.10      145.44      6.28 o
  -8  -2   2      672.45      660.51     14.48 o
  -7  -2   2      639.23      723.37     15.11 o
  -6  -2   2      227.22      258.73      7.09 o
  -5  -2   2     1385.18     1522.10     33.52 o
  -4  -2   2     3920.60     4232.62     56.65 o
  -3  -2   2       15.11       23.93      2.17 o
  -2  -2   2     3635.21     3865.66     50.30 o
  -1  -2   2       31.78       -2.16      1.20 o
   0  -2   2        0.74       -2.69      1.35 o
   1  -2   2     1153.21     1265.91     28.21 o
   2  -2   2    16204.33    16423.75    245.42 o
   3  -2   2     1101.46     1239.14     19.91 o
   4  -2   2     2868.88     2860.31     51.54 o
   5  -2   2    11484.35    11454.96    199.96 o
   6  -2   2      596.90      555.34     11.41 o
   7  -2   2      190.66      211.39      6.67 o
   8  -2   2     1021.56     1014.74     19.46 o
   9  -2   2        4.67       14.72      5.02 o
  10  -2   2      358.11      353.90     13.17 o
  11  -2   2      760.91      780.33     33.95 o
  12  -2   2      251.57      260.72     12.79 o
 -13  -1   2       82.56       91.51     11.07 o
 -12  -1   2      448.22      441.62     19.15 o
 -11  -1   2     2088.23     2028.53     52.41 o
 -10  -1   2      900.42      815.12     27.47 o
  -9  -1   2       57.91       49.35      5.32 o
  -8  -1   2      722.13      671.75     13.19 o
  -7  -1   2      816.63      767.27     14.13 o
  -6  -1   2      515.30      577.57     10.90 o
  -5  -1   2      220.30      185.70      6.79 o
  -4  -1   2     1908.73     2232.81     66.49 o
  -3  -1   2     3122.19     3021.09     45.12 o
  -2  -1   2     1991.81     2090.22     36.11 o
  -1  -1   2    10699.54    11135.13    182.51 o
   0  -1   2     4147.98     4084.60     59.00 o
   1  -1   2      434.94      509.97      9.69 o
   2  -1   2     1803.40     1727.80     23.89 o
   3  -1   2        1.25        5.47      1.23 o
   4  -1   2      558.61      613.67     10.62 o
   5  -1   2    11524.12    11956.60    162.45 o
   6  -1   2       73.66       73.77      3.66 o
   7  -1   2     1495.20     1444.37     32.85 o
   8  -1   2      176.82      153.25      5.78 o
   9  -1   2       20.10       21.18      5.18 o
  10  -1   2        4.34       13.57      5.15 o
  11  -1   2      168.02      159.60     10.15 o
  12  -1   2      847.08      855.00     23.69 o
 -13   0   2      181.36      184.27     21.58 o
 -12   0   2     1372.07     1414.68     40.66 o
 -11   0   2       60.92       39.35      6.64 o
 -10   0   2       53.29       71.87      7.02 o
  -9   0   2     1223.53     1240.06     26.28 o
  -8   0   2      225.04      209.40      6.35 o
  -7   0   2     2617.30     2641.45     48.40 o
  -6   0   2       54.04       77.98      5.52 o
  -5   0   2       32.37       44.77      2.64 o
  -4   0   2     3568.45     3858.99     58.91 o
  -3   0   2     1952.38     1957.15     30.18 o
  -2   0   2     8679.73     9135.90    121.63 o
  -1   0   2       71.70       96.38      2.88 o
   0   0   2     2305.37     2505.74     72.59 o
   1   0   2    15228.62    15726.73    342.26 o
   2   0   2       17.10       12.83      1.12 o
   3   0   2    21153.64    21212.72    325.65 o
   4   0   2    12052.05    12435.70    191.92 o
   5   0   2       42.25       38.85      3.25 o
   6   0   2    19580.85    20329.57    362.62 o
   7   0   2    15515.81    15844.87    242.63 o
   8   0   2      512.41      525.92     11.35 o
   9   0   2     3267.43     3308.39     64.52 o
  10   0   2     5966.99     5861.75    110.35 o
  11   0   2      164.14      158.07     13.52 o
  12   0   2       14.03       13.41      6.02 o
  13   0   2      269.35      307.42     13.67 o
 -12   1   2       10.07        6.41      5.96 o
 -11   1   2      115.38      111.41      8.77 o
 -10   1   2     1629.08     1646.55     36.31 o
  -9   1   2      741.18      731.86     17.57 o
  -8   1   2      424.59      430.82     16.16 o
  -7   1   2     6063.40     6114.74     93.35 o
  -6   1   2      414.23      465.09     11.23 o
  -5   1   2      998.37      990.41     16.83 o
  -4   1   2       79.37       51.84      2.65 o
  -3   1   2       49.05       47.24      2.03 o
  -2   1   2    10785.70    11356.74    169.33 o
  -1   1   2       59.38       77.42      2.29 o
   1   1   2     3818.61     4169.70     56.00 o
   2   1   2     2807.49     3076.08     48.04 o
   3   1   2      142.14      148.80      4.71 o
   4   1   2     2900.03     2922.07     46.73 o
   5   1   2     6823.38     6934.00    108.35 o
   6   1   2      242.97      277.84      7.81 o
   7   1   2     5290.68     5360.95     85.41 o
   8   1   2     1016.79     1033.63     23.48 o
   9   1   2      789.48      805.40     19.95 o
  10   1   2      529.27      569.44     16.55 o
  11   1   2      302.12      338.32     12.91 o
  12   1   2      477.65      519.01     22.45 o
  13   1   2        1.10       -8.50      5.13 o
 -12   2   2      328.64      331.07     14.20 o
 -11   2   2      102.80      101.62      8.67 o
 -10   2   2     1191.75     1218.25     43.17 o
  -9   2   2      713.28      702.25     23.27 o
  -8   2   2       10.17        9.15      3.72 o
  -7   2   2     3126.94     3140.21     63.67 o
  -6   2   2     3663.60     3698.25     67.84 o
  -5   2   2      811.59      785.78     16.76 o
  -4   2   2       11.32       17.04      1.45 o
  -3   2   2      180.50      164.21      3.40 o
  -2   2   2       46.57       40.42      3.21 o
  -1   2   2     1483.51     1601.19     28.32 o
   0   2   2      323.19      364.10      7.17 o
   1   2   2       92.57      100.92      5.89 o
   2   2   2    21884.68    22641.63    392.77 o
   3   2   2     1791.56     1808.02     25.59 o
   4   2   2        9.75        1.54      1.55 o
   5   2   2    15387.80    16330.66    221.54 o
   6   2   2     7092.03     7141.25    112.08 o
   7   2   2     1609.70     1761.84     30.57 o
   8   2   2     4072.40     4043.60     65.98 o
   9   2   2     3775.05     3709.06    100.62 o
  10   2   2     2459.44     2516.45     50.94 o
  11   2   2       95.16      100.48      7.91 o
  12   2   2      490.57      527.20     20.93 o
  13   2   2      291.82      291.80     15.70 o
 -12   3   2     1079.37     1095.84     32.48 o
 -11   3   2     4107.17     4261.96     99.53 o
 -10   3   2       37.49       53.34     10.26 o
  -9   3   2      401.92      413.10     16.91 o
  -8   3   2     7149.70     7077.41    132.65 o
  -7   3   2      201.90      182.29      9.59 o
  -6   3   2     1381.26     1258.74     25.91 o
  -5   3   2    12335.59    12149.38    214.38 o
  -4   3   2     2132.36     2105.10     45.77 o
  -3   3   2     1164.43     1014.00     19.36 o
  -2   3   2       38.47       26.74      2.26 o
  -1   3   2     3572.27     3947.79     58.42 o
   0   3   2      320.27      232.44      4.71 o
   1   3   2      459.33      432.96     10.64 o
   2   3   2     1710.04     1879.68     27.22 o
   3   3   2       56.59       39.86      2.94 o
   4   3   2     1255.06     1293.46     21.04 o
   5   3   2        0.87       -2.68      1.78 o
   6   3   2       18.57       25.56      2.50 o
   7   3   2     3042.26     2803.47     40.75 o
   8   3   2        4.13        0.45      3.16 o
   9   3   2      647.78      657.26     15.47 o
  10   3   2     1909.85     1922.65     48.19 o
  11   3   2      838.98      833.67     26.05 o
  12   3   2     1417.84     1470.36     40.57 o
  13   3   2       35.63       38.31      8.47 o
 -11   4   2      774.78      797.19     55.26 o
 -10   4   2     1392.89     1367.87     34.26 o
  -9   4   2       14.03       19.88      4.32 o
  -8   4   2      215.95      227.78      9.14 o
  -7   4   2     1656.71     1576.51     32.41 o
  -6   4   2     2744.68     2559.34     48.91 o
  -5   4   2     4066.05     3827.99     83.69 o
  -4   4   2       69.87       66.76      3.82 o
  -3   4   2        8.56       44.74      3.05 o
  -2   4   2       63.38       92.15      4.27 o
  -1   4   2     2903.25     3105.92     78.38 o
   0   4   2    11584.87    12249.94    180.57 o
   1   4   2       38.96       37.38      2.37 o
   2   4   2     2344.64     2432.87     40.55 o
   3   4   2      441.10      456.87      6.99 o
   4   4   2     3190.04     3443.07     53.04 o
   5   4   2      539.05      558.17     11.54 o
   6   4   2     1852.79     1867.74     26.81 o
   7   4   2     6535.67     6491.56     99.60 o
   8   4   2     1990.88     1886.20     31.87 o
   9   4   2     1025.50     1106.19     28.22 o
  10   4   2     5541.70     5392.40     99.66 o
  11   4   2        6.25       10.88      6.42 o
  12   4   2     1457.13     1505.70     41.69 o
  13   4   2      628.47      694.55     29.43 o
  14   4   2        8.60       -6.70      7.36 o
 -11   5   2      131.03      160.37     13.87 o
 -10   5   2      513.98      507.29     20.75 o
  -9   5   2     1613.63     1678.49     35.83 o
  -8   5   2      153.25      163.58      8.92 o
  -7   5   2      299.11      326.31     10.83 o
  -6   5   2     6662.55     6504.80    117.72 o
  -5   5   2      484.57      514.80     15.91 o
  -4   5   2     3137.08     3106.94     55.75 o
  -3   5   2     1212.54     1084.67     21.37 o
  -2   5   2    16106.05    17218.22    356.00 o
  -1   5   2     2900.42     2999.12     45.41 o
   0   5   2     2796.25     2945.70     44.51 o
   1   5   2     6560.64     6737.77    168.96 o
   2   5   2     5483.35     5870.08    133.27 o
   3   5   2     2294.99     2277.39     33.58 o
   4   5   2     1768.72     1590.39     21.57 o
   5   5   2      465.35      463.46      9.15 o
   6   5   2     1504.39     1522.71     25.24 o
   7   5   2      271.20      287.57     12.37 o
   8   5   2     3228.75     3370.81     53.44 o
   9   5   2     3102.67     2981.28     56.63 o
  10   5   2      458.65      451.84     13.65 o
  11   5   2     4878.96     4831.25    113.46 o
  12   5   2     1265.63     1291.55     54.93 o
  13   5   2      110.94      100.05     16.35 o
  14   5   2     1045.49     1160.76     54.28 o
 -10   6   2        0.85       -6.51      5.54 o
  -9   6   2      588.53      635.26     18.12 o
  -8   6   2      457.94      432.27     13.73 o
  -7   6   2       65.57       76.45      6.25 o
  -6   6   2     2025.93     2058.10     88.61 o
  -5   6   2     1674.52     1586.59     38.59 o
  -4   6   2     1581.09     1504.67     29.17 o
  -3   6   2     7298.92     7179.64    124.97 o
  -2   6   2      270.69      301.32      9.28 o
  -1   6   2       16.42       42.36      2.55 o
   0   6   2      495.43      366.62      7.49 o
   1   6   2     1769.58     1755.54     31.94 o
   2   6   2       63.96       42.30      3.02 o
   3   6   2     3343.80     3095.28     45.45 o
   4   6   2     2040.17     1959.29     26.71 o
   5   6   2      502.37      499.79      7.39 o
   6   6   2     2624.26     2535.35     34.45 o
   7   6   2      319.54      310.85     12.65 o
   8   6   2       12.58       15.33      3.20 o
   9   6   2     3613.13     3608.95     57.46 o
  10   6   2        0.31       -2.70      4.18 o
  11   6   2      114.85      104.18      7.38 o
  12   6   2     2756.03     2691.42     67.93 o
  13   6   2        0.25        2.62     10.46 o
  14   6   2      120.01      118.36     17.66 o
  -9   7   2       13.84       10.07      5.05 o
  -8   7   2     2756.12     2783.83     55.71 o
  -7   7   2        6.86        1.48      4.21 o
  -6   7   2     1213.53     1124.76     38.91 o
  -5   7   2     5956.21     5624.83    122.77 o
  -4   7   2     3275.51     3162.90     71.44 o
  -3   7   2     4443.36     4591.44     93.42 o
  -2   7   2    11509.39    11745.43    318.52 o
  -1   7   2      784.47      711.56     12.89 o
   0   7   2     5335.84     5439.51     81.53 o
   1   7   2      511.17      589.98     13.69 o
   2   7   2     7681.80     7956.35    136.37 o
   3   7   2      544.03      524.40     17.25 o
   4   7   2      366.25      381.24      8.75 o
   5   7   2      824.81      826.98     12.47 o
   6   7   2       51.88       47.05      2.47 o
   7   7   2      449.86      510.71     10.59 o
   8   7   2       47.93       54.70      4.72 o
   9   7   2       18.16       15.46      3.99 o
  10   7   2     2886.63     2841.86     55.23 o
  11   7   2      966.05      935.80     28.52 o
  12   7   2      309.99      308.63     23.57 o
  13   7   2     1903.89     2022.33     54.51 o
  14   7   2      507.69      580.05     34.66 o
  -9   8   2      256.81      259.05     12.77 o
  -8   8   2      176.08      196.55     10.68 o
  -7   8   2      296.39      309.04     14.25 o
  -6   8   2     2145.31     2115.38     51.77 o
  -5   8   2       59.12       60.25      7.07 o
  -4   8   2     1708.16     1760.40     43.00 o
  -3   8   2    13984.99    13823.62    238.11 o
  -2   8   2      546.97      501.04     12.70 o
  -1   8   2     7195.88     7051.53    164.80 o
   0   8   2     3855.44     3979.51     60.77 o
   1   8   2     2168.17     2257.00     35.69 o
   2   8   2     2684.56     2614.56     47.17 o
   3   8   2      710.05      693.39     14.85 o
   4   8   2      250.30      226.24      6.80 o
   5   8   2     1606.05     1502.36     23.56 o
   6   8   2      644.01      618.57     10.63 o
   7   8   2        9.24        4.18      2.09 o
   8   8   2      127.71      124.30      5.17 o
   9   8   2       39.24       38.53      6.80 o
  10   8   2      218.60      228.22      7.88 o
  11   8   2      365.24      372.18     12.80 o
  12   8   2       51.46       42.27      9.35 o
  13   8   2      257.52      316.50     16.29 o
  14   8   2      653.51      675.53     37.28 o
  -8   9   2       53.02       36.38      6.28 o
  -7   9   2      180.41      151.51     11.27 o
  -6   9   2     1772.38     1661.96     42.76 o
  -5   9   2      273.42      253.26     22.56 o
  -4   9   2        0.49       -7.46      4.56 o
  -3   9   2     2628.01     2554.10     58.83 o
  -2   9   2      241.16      229.03      9.59 o
  -1   9   2      518.21      476.09     12.58 o
   0   9   2     6006.55     6000.66     90.43 o
   1   9   2       10.29       15.20      2.74 o
   2   9   2       61.85       46.87      3.89 o
   3   9   2        1.13        1.00      2.50 o
   4   9   2      209.35      212.40      8.97 o
   5   9   2      202.70      192.67      6.44 o
   6   9   2      208.57      227.13      8.37 o
   7   9   2        4.74       -2.34      2.03 o
   8   9   2      105.92      106.00      4.90 o
   9   9   2      169.60      175.47      6.71 o
  10   9   2      729.08      747.48     15.90 o
  11   9   2     1131.57     1135.97     26.50 o
  12   9   2      559.10      610.45     17.89 o
  13   9   2      340.46      323.41     16.57 o
  -7  10   2     1144.86     1234.12     35.52 o
  -6  10   2      894.02      871.10     36.95 o
  -5  10   2      695.32      655.87     24.20 o
  -4  10   2     3586.01     3474.59     80.23 o
  -3  10   2      157.09      134.00      9.40 o
  -2  10   2      725.41      753.35     23.74 o
  -1  10   2     3356.12     3380.82     62.30 o
   0  10   2      409.02      423.71      9.78 o
   1  10   2     4811.85     4873.62     74.51 o
   2  10   2      400.18      398.89     11.55 o
   3  10   2      181.99      164.71      7.02 o
   4  10   2     4426.91     4452.55    137.29 o
   5  10   2       57.89       51.94      4.36 o
   6  10   2     1342.02     1287.27     24.69 o
   7  10   2     2309.44     2275.62     36.01 o
   8  10   2        9.73        3.20      2.38 o
   9  10   2      188.34      165.56      5.49 o
  10  10   2        7.97        3.75      3.49 o
  11  10   2      204.22      224.01      8.38 o
  12  10   2       16.25        6.23      6.89 o
  13  10   2       46.80       40.38      8.08 o
  -6  11   2       13.92        8.94      6.13 o
  -5  11   2      857.20      851.43     26.31 o
  -4  11   2        1.07        1.65      7.85 o
  -3  11   2      179.77      165.43     11.12 o
  -2  11   2      212.23      216.61      9.59 o
  -1  11   2     5016.42     4901.12     88.85 o
   0  11   2      170.92      150.68      7.53 o
   1  11   2       21.52       21.20      4.25 o
   2  11   2     4577.10     4701.29     72.55 o
   3  11   2      125.79      107.18      6.16 o
   4  11   2      568.48      521.10     13.45 o
   5  11   2     1994.79     2141.81     40.65 o
   6  11   2      640.65      626.93     16.91 o
   7  11   2      695.58      714.33     14.23 o
   8  11   2      133.95      150.42      7.45 o
   9  11   2      650.16      660.41     12.59 o
  10  11   2     1111.85     1141.00     20.98 o
  11  11   2      382.59      383.88     12.78 o
  12  11   2      760.22      808.31     27.18 o
  13  11   2      454.95      488.91     20.79 o
  -5  12   2        0.12       -2.22      5.66 o
  -4  12   2      798.74      814.33     31.72 o
  -3  12   2      105.74       95.17      9.16 o
  -2  12   2      227.27      219.05     12.49 o
  -1  12   2     1436.95     1406.13     34.56 o
   0  12   2     4917.03     4912.46     89.48 o
   1  12   2     1988.32     1969.39     50.48 o
   2  12   2     4093.66     4109.35     64.46 o
   3  12   2     4969.13     5236.46    102.59 o
   4  12   2     1563.00     1640.03     36.97 o
   5  12   2     2432.40     2416.76    120.00 o
   6  12   2     4347.63     4393.50     97.32 o
   7  12   2     1858.37     1866.68     30.90 o
   8  12   2        7.51       12.68      4.53 o
   9  12   2      632.17      644.93     15.75 o
  10  12   2      183.43      185.44      8.03 o
  11  12   2        1.08       -3.72      5.19 o
  12  12   2       48.55       53.13      6.53 o
  -4  13   2      130.56      110.05     10.34 o
  -3  13   2      912.47      895.13     28.20 o
  -2  13   2      111.73      116.13     10.05 o
  -1  13   2      135.72      115.47      7.88 o
   0  13   2       92.05       96.55      7.15 o
   1  13   2     4056.62     4113.73     87.80 o
   2  13   2     1031.28      996.37     23.03 o
   3  13   2       30.12       24.59      4.14 o
   4  13   2     2492.43     2603.86     86.20 o
   5  13   2     2086.59     2077.69     51.66 o
   6  13   2      145.82      121.69      9.25 o
   7  13   2     1543.30     1590.97     44.80 o
   8  13   2      275.22      296.32     10.08 o
   9  13   2       44.66       43.23      5.18 o
  10  13   2      154.40      140.75      7.57 o
  11  13   2        3.93       -2.18      3.82 o
  12  13   2      232.71      211.64     13.03 o
  -3  14   2        3.29       10.81      6.89 o
  -2  14   2      300.99      296.58     15.26 o
  -1  14   2      436.95      468.93     33.02 o
   0  14   2      633.68      617.86     20.78 o
   1  14   2      885.98      895.04     22.39 o
   2  14   2     3090.14     3106.55     59.78 o
   3  14   2      738.43      740.12     21.92 o
   4  14   2     2072.07     2090.39     74.51 o
   5  14   2     1431.02     1361.19     36.28 o
   6  14   2     1033.96     1084.49     30.75 o
   7  14   2     1953.21     2022.77     50.16 o
   8  14   2      927.39      981.63     35.31 o
   9  14   2       85.86       85.85      6.72 o
  10  14   2      437.31      493.71     14.41 o
  11  14   2      459.46      448.51     16.21 o
  -1  15   2       86.33       74.71      9.68 o
   0  15   2       28.28       35.46      7.23 o
   1  15   2     1117.15     1159.32     27.56 o
   2  15   2       68.79       62.28      9.90 o
   3  15   2      482.96      456.86     15.82 o
   4  15   2      433.24      416.78     17.80 o
   5  15   2        5.93       -1.63      5.55 o
   6  15   2      655.55      649.38     21.96 o
   7  15   2       97.58       96.38     10.14 o
   8  15   2       73.80       70.44      8.55 o
   9  15   2     1198.79     1295.95     36.53 o
  10  15   2      246.39      288.00     19.62 o
   2  16   2      195.53      203.73     11.05 o
   3  16   2     1507.41     1614.14     43.93 o
   4  16   2      475.25      477.25     19.65 o
   5  16   2      603.10      670.63     23.58 o
   6  16   2     2270.78     2478.41     60.99 o
   7  16   2      806.68      852.31     39.56 o
   8  16   2      202.98      218.98     13.87 o
  -7 -15   3       42.69       40.53      8.08 o
  -6 -15   3      369.33      369.42     17.09 o
  -5 -15   3       35.80       22.36      7.16 o
  -4 -15   3      123.57      121.63     16.35 o
  -3 -15   3      196.32      190.40     17.98 o
  -2 -15   3     1023.79     1105.93     27.28 o
  -9 -14   3      120.57      102.10      7.88 o
  -8 -14   3      349.67      357.13     12.59 o
  -7 -14   3      292.21      305.87     17.66 o
  -6 -14   3       25.44       21.58      6.94 o
  -5 -14   3        6.51       -6.77      5.30 o
  -4 -14   3      387.51      421.99     17.09 o
  -3 -14   3       54.95       60.31      7.82 o
  -2 -14   3      319.71      333.96     12.83 o
  -1 -14   3      220.75      223.32     10.94 o
   0 -14   3      706.15      731.26     25.42 o
   1 -14   3      840.62      868.13     28.44 o
 -10 -13   3     1931.37     1876.81     37.39 o
  -9 -13   3      863.90      895.21     21.26 o
  -8 -13   3      317.11      296.35     10.87 o
  -7 -13   3     1319.27     1284.48     27.47 o
  -6 -13   3      172.34      185.87     11.32 o
  -5 -13   3      980.23      993.09     28.88 o
  -4 -13   3      448.40      436.85     14.80 o
  -3 -13   3      291.78      289.19     10.81 o
  -2 -13   3     1179.17     1215.80     33.75 o
  -1 -13   3      844.71      853.75     21.74 o
   0 -13   3      297.98      266.48     11.45 o
   1 -13   3        0.16        3.92      5.77 o
   2 -13   3      390.27      390.96     40.54 o
   3 -13   3      203.39      193.28     13.03 o
 -11 -12   3      830.91      857.72     20.57 o
 -10 -12   3      340.43      316.98     11.26 o
  -9 -12   3      577.29      541.28     14.80 o
  -8 -12   3      139.84      148.99      8.07 o
  -7 -12   3      223.56      223.83      9.23 o
  -6 -12   3      169.21      158.74      7.97 o
  -5 -12   3       22.96        9.16      5.09 o
  -4 -12   3       25.25       18.37      4.39 o
  -3 -12   3      123.16      105.68      6.78 o
  -2 -12   3      117.45      104.73      6.92 o
  -1 -12   3      199.82      196.79     11.42 o
   0 -12   3       92.65       92.85      7.09 o
   1 -12   3      219.68      197.01     12.43 o
   2 -12   3     1042.19      983.69     29.58 o
   3 -12   3      281.79      305.08     15.02 o
   4 -12   3        0.37        6.84      6.42 o
 -12 -11   3       36.51       25.00      5.96 o
 -11 -11   3     1842.18     1801.30     31.42 o
 -10 -11   3       57.56       55.82      5.03 o
  -9 -11   3     1925.11     1934.44     33.34 o
  -8 -11   3      264.45      250.89      9.33 o
  -7 -11   3       93.15       90.62      6.14 o
  -6 -11   3     1693.18     1621.11     31.48 o
  -5 -11   3     1517.71     1516.21     31.53 o
  -4 -11   3      677.22      633.46     16.11 o
  -3 -11   3      121.88      119.55      9.22 o
  -2 -11   3     2879.50     2945.38     71.98 o
  -1 -11   3       38.22       33.57      4.65 o
   0 -11   3      279.26      263.17     14.73 o
   1 -11   3     2855.54     2769.29     59.15 o
   2 -11   3       46.19       37.63      6.60 o
   3 -11   3        8.90       13.33      5.96 o
   4 -11   3      803.91      808.46     25.88 o
   5 -11   3      253.25      301.19     20.60 o
 -12 -10   3      336.05      339.46     18.79 o
 -11 -10   3      791.21      889.11     18.06 o
 -10 -10   3     1726.19     1801.20     30.89 o
  -9 -10   3      444.52      466.91     11.43 o
  -8 -10   3     1823.41     1784.60     41.05 o
  -7 -10   3     1980.27     1976.48     56.35 o
  -6 -10   3      379.40      321.75     11.56 o
  -5 -10   3     2233.08     2119.47     33.97 o
  -4 -10   3     2740.37     2656.44     41.47 o
  -3 -10   3      160.70      158.54      7.15 o
  -2 -10   3       14.83       17.42      3.91 o
  -1 -10   3      686.16      674.43     16.09 o
   0 -10   3      352.61      370.27      9.62 o
   1 -10   3      415.18      449.82     15.24 o
   2 -10   3      617.93      606.01     19.87 o
   3 -10   3       70.27       65.83      7.36 o
   4 -10   3      140.46      149.56     10.34 o
   5 -10   3       90.85       96.92      9.01 o
   6 -10   3      183.02      204.36     18.31 o
 -13  -9   3      466.09      505.75     26.48 o
 -12  -9   3      411.14      403.26     14.10 o
 -11  -9   3      254.79      274.81     18.92 o
 -10  -9   3     1961.69     2014.95     33.64 o
  -9  -9   3     3224.44     3124.52     49.13 o
  -8  -9   3      309.86      305.53      9.67 o
  -7  -9   3     2477.71     2453.18     54.56 o
  -6  -9   3     3131.64     3018.45     57.01 o
  -5  -9   3       82.32       81.67      4.78 o
  -4  -9   3     2073.01     2033.49     32.11 o
  -3  -9   3     2844.80     2784.16     52.63 o
  -2  -9   3      620.00      630.66     15.09 o
  -1  -9   3       22.36       24.18      3.64 o
   0  -9   3      312.01      313.33     15.74 o
   1  -9   3     2515.84     2539.21     51.73 o
   2  -9   3      179.02      160.84      7.63 o
   3  -9   3     1479.72     1406.12     36.52 o
   4  -9   3       65.09       73.87     10.14 o
   5  -9   3       31.71       30.72      5.96 o
   6  -9   3     1000.39     1049.63     34.01 o
   7  -9   3       76.43       77.42      8.75 o
 -13  -8   3        5.04        4.51      6.60 o
 -12  -8   3      261.43      271.38     14.90 o
 -11  -8   3     1398.95     1464.09     31.59 o
 -10  -8   3      689.91      695.90     14.44 o
  -9  -8   3     1500.43     1529.47     26.03 o
  -8  -8   3     5327.71     5241.25     78.63 o
  -7  -8   3      731.14      660.00     13.22 o
  -6  -8   3     1299.89     1340.08     22.73 o
  -5  -8   3     9144.02     8906.93    118.44 o
  -4  -8   3     2216.96     2184.27     30.82 o
  -3  -8   3     1109.07     1060.15     16.29 o
  -2  -8   3     3146.71     3032.04     54.85 o
  -1  -8   3       56.70       55.22      4.12 o
   0  -8   3       54.82       46.49      3.89 o
   1  -8   3        9.86       21.88      3.09 o
   2  -8   3     2006.18     1944.41     32.85 o
   3  -8   3      444.11      459.23     15.91 o
   4  -8   3       58.39       68.89      6.69 o
   5  -8   3      126.25       93.82      8.00 o
   6  -8   3       13.51        8.39      5.18 o
   7  -8   3        7.16       -3.83      5.23 o
   8  -8   3      192.88      177.86     13.73 o
 -13  -7   3       38.97       36.08      8.00 o
 -12  -7   3      221.81      208.18     13.03 o
 -11  -7   3      417.68      368.38     12.19 o
 -10  -7   3      423.67      416.94     12.83 o
  -9  -7   3       20.38       12.92      3.10 o
  -8  -7   3      546.81      581.85     11.89 o
  -7  -7   3       98.99       96.76      5.57 o
  -6  -7   3      169.13      185.41      9.34 o
  -5  -7   3      485.30      510.39      8.87 o
  -4  -7   3     3265.10     3118.30     47.63 o
  -3  -7   3      331.02      297.47      6.29 o
  -2  -7   3     5843.56     5790.16     76.56 o
  -1  -7   3      264.70      248.53     10.18 o
   0  -7   3      768.43      720.92     16.40 o
   1  -7   3     3100.42     3210.07     49.91 o
   2  -7   3     2797.50     2728.31     63.05 o
   3  -7   3      848.99      768.42     18.03 o
   4  -7   3     3924.64     3699.04     84.69 o
   5  -7   3     1390.37     1218.59     53.30 o
   6  -7   3     1189.88     1097.13     37.93 o
   7  -7   3       48.16       48.88      6.89 o
   8  -7   3      736.59      742.30     20.05 o
   9  -7   3      106.17       97.72      8.35 o
 -13  -6   3       96.75       94.60     14.06 o
 -12  -6   3     1532.22     1609.64     43.20 o
 -11  -6   3       19.16       11.48      4.40 o
 -10  -6   3      107.71       85.36      6.06 o
  -9  -6   3     3679.10     3582.76     66.16 o
  -8  -6   3        0.53       -1.48      2.16 o
  -7  -6   3      478.30      503.81     10.04 o
  -6  -6   3     1445.81     1447.85     20.59 o
  -5  -6   3      522.75      473.95      9.73 o
  -4  -6   3     4364.90     4318.14    104.19 o
  -3  -6   3     2758.93     2461.76     37.15 o
  -2  -6   3      189.77      226.41      5.65 o
  -1  -6   3    10676.54    10792.09    225.88 o
   0  -6   3      285.63      276.46      7.80 o
   1  -6   3      646.39      659.46     14.20 o
   2  -6   3      120.28      153.62      5.11 o
   3  -6   3     3091.39     2996.02     78.21 o
   4  -6   3       45.97       27.32      4.56 o
   5  -6   3      331.20      323.51     16.68 o
   6  -6   3      567.51      530.94     17.03 o
   7  -6   3      237.71      203.24     11.44 o
   8  -6   3      343.80      351.54     12.59 o
   9  -6   3      165.41      187.30      9.70 o
  10  -6   3      734.48      772.58     28.10 o
 -13  -5   3      155.99      165.45     18.96 o
 -12  -5   3       17.18       18.02      6.41 o
 -11  -5   3      353.91      306.04     18.64 o
 -10  -5   3      100.24       95.18      6.22 o
  -9  -5   3      582.08      649.59     18.48 o
  -8  -5   3     2039.69     1853.47     48.72 o
  -7  -5   3       88.19       71.77      4.25 o
  -6  -5   3     1423.13     1490.69     20.98 o
  -5  -5   3      734.87      770.85     13.62 o
  -4  -5   3      209.66      149.93      3.90 o
  -3  -5   3     3230.50     3118.73     50.88 o
  -2  -5   3     6389.52     6348.31     91.51 o
  -1  -5   3      825.16      915.39     15.08 o
   0  -5   3    15104.12    14895.54    252.23 o
   1  -5   3     2541.32     2419.24     53.87 o
   2  -5   3        6.16       21.43      2.75 o
   3  -5   3     2392.72     2259.08     41.40 o
   4  -5   3     6947.28     6884.31    187.17 o
   5  -5   3      349.43      338.80     12.00 o
   6  -5   3     3449.49     3318.79    103.98 o
   7  -5   3      288.96      252.05     10.98 o
   8  -5   3      185.69      173.95      8.45 o
   9  -5   3       32.99       26.51      4.85 o
  10  -5   3      381.57      405.74     18.89 o
 -13  -4   3      760.11      801.09     41.20 o
 -12  -4   3      246.48      283.81     22.89 o
 -11  -4   3        1.02        0.48      4.84 o
 -10  -4   3     1313.49     1295.14     31.65 o
  -9  -4   3      489.33      502.16     16.68 o
  -8  -4   3      617.93      627.99     17.55 o
  -7  -4   3      979.41      973.04     24.03 o
  -6  -4   3     1175.17     1191.68     23.28 o
  -5  -4   3     3288.41     3027.61     40.20 o
  -4  -4   3     1382.96     1419.46     19.71 o
  -3  -4   3     1152.14     1281.25     17.87 o
  -2  -4   3    13276.54    13162.89    186.55 o
  -1  -4   3    13840.63    13238.16    216.17 o
   0  -4   3      103.89      104.63      5.30 o
   1  -4   3     8485.34     8564.07    303.11 o
   2  -4   3    11554.41    11624.93    199.35 o
   3  -4   3      561.40      616.90     13.17 o
   4  -4   3      673.45      692.76     17.75 o
   5  -4   3    10161.36     9996.64    175.77 o
   6  -4   3       12.28       12.63      3.96 o
   7  -4   3      229.24      246.48      9.23 o
   8  -4   3        4.36        8.50      3.87 o
   9  -4   3      432.85      395.45     19.22 o
  10  -4   3        0.52       -1.31      6.01 o
  11  -4   3      180.73      205.51     14.25 o
 -13  -3   3      227.62      252.02     15.91 o
 -12  -3   3      251.65      228.19     14.56 o
 -11  -3   3       33.70       34.72      5.47 o
 -10  -3   3      436.25      442.44     12.28 o
  -9  -3   3        6.22        1.72      2.88 o
  -8  -3   3      689.93      625.81     14.41 o
  -7  -3   3     3263.52     3269.81     58.25 o
  -6  -3   3        6.80        4.80      2.66 o
  -5  -3   3      395.03      326.19      7.68 o
  -4  -3   3     2570.84     2704.74     35.85 o
  -3  -3   3    13581.45    14805.37    190.10 o
  -2  -3   3     3702.39     3868.35     71.39 o
  -1  -3   3     5748.50     5599.26     92.29 o
   0  -3   3    17305.71    17754.53    289.40 o
   1  -3   3      291.07      352.89      9.71 o
   2  -3   3     2967.66     2961.85     52.35 o
   3  -3   3     3961.52     4314.74     75.13 o
   4  -3   3      103.27      109.50      3.53 o
   5  -3   3     2066.41     1977.48     66.14 o
   6  -3   3      448.78      465.97     11.61 o
   7  -3   3      722.03      683.05     14.13 o
   8  -3   3     1150.43     1159.37     32.45 o
   9  -3   3      953.34      938.91     22.18 o
  10  -3   3        0.40       -0.15      7.19 o
  11  -3   3        8.79       -0.90      6.60 o
 -13  -2   3      507.81      572.77     23.57 o
 -12  -2   3     2191.98     2335.69     60.28 o
 -11  -2   3      233.90      238.95     13.64 o
 -10  -2   3       39.79       42.66      4.47 o
  -9  -2   3     3387.25     3271.70     58.98 o
  -8  -2   3     1513.10     1470.00     28.39 o
  -7  -2   3      299.98      317.37      8.79 o
  -6  -2   3     1859.85     1857.13     34.08 o
  -5  -2   3     3587.64     3493.44     61.02 o
  -4  -2   3    10997.85    11445.90    202.03 o
  -3  -2   3     2676.64     2702.80     47.06 o
  -2  -2   3    17080.12    18208.57    257.79 o
  -1  -2   3     2084.94     2107.18     35.50 o
   0  -2   3      604.72      586.60     10.96 o
   1  -2   3     2234.97     2116.94     45.78 o
   2  -2   3     2832.87     2822.45     49.33 o
   3  -2   3    11043.57    11902.49    178.43 o
   4  -2   3      155.64      132.16      4.71 o
   5  -2   3      149.74      117.18      4.90 o
   6  -2   3     7112.09     7074.23    110.21 o
   7  -2   3     1629.63     1555.08     27.27 o
   8  -2   3      327.92      315.83     10.18 o
   9  -2   3      673.28      692.87     24.43 o
  10  -2   3      673.57      695.32     19.34 o
  11  -2   3       20.85       25.86      6.02 o
  12  -2   3       29.85       32.70      8.75 o
 -13  -1   3     2346.18     2575.71     66.97 o
 -12  -1   3       45.93       34.28      8.32 o
 -11  -1   3      575.44      613.16     22.39 o
 -10  -1   3     1008.66     1022.46     27.09 o
  -9  -1   3       73.87       57.92      4.58 o
  -8  -1   3      140.33      133.80     10.54 o
  -7  -1   3      361.41      309.33      9.56 o
  -6  -1   3       85.95       71.17      3.89 o
  -5  -1   3      548.58      682.27     13.94 o
  -4  -1   3       73.17       51.81      2.45 o
  -3  -1   3        0.26        6.99      2.36 o
  -2  -1   3    18462.92    20204.27    397.64 o
  -1  -1   3    19526.96    19777.65    322.25 o
   0  -1   3     3741.59     3991.53     57.94 o
   1  -1   3     9112.97     9317.34    160.80 o
   2  -1   3     2671.81     2799.87     43.32 o
   3  -1   3      546.44      526.08      9.53 o
   4  -1   3     9740.76    10117.58    176.08 o
   5  -1   3       46.21       19.30      2.26 o
   6  -1   3     1116.29     1089.28     19.43 o
   7  -1   3    13240.09    13107.22    201.46 o
   8  -1   3        0.72        6.17      2.60 o
   9  -1   3      224.65      231.00     10.03 o
  10  -1   3     1324.78     1380.09     31.50 o
  11  -1   3       77.20       67.94      7.50 o
  12  -1   3      128.28      147.05     10.07 o
 -13   0   3     2365.61     2593.56     92.86 o
 -12   0   3      425.36      436.15     26.48 o
 -11   0   3      471.10      449.54     31.06 o
 -10   0   3     2772.61     2654.73     90.57 o
  -9   0   3        2.25        4.16      3.40 o
  -8   0   3      276.07      284.69      8.40 o
  -7   0   3      501.52      569.04     11.43 o
  -6   0   3        0.78        3.98      1.73 o
  -5   0   3      325.47      224.79      5.72 o
  -4   0   3        1.23       16.81      2.42 o
  -3   0   3       46.16       71.90      2.75 o
  -2   0   3    27743.55    27948.36    476.59 o
  -1   0   3     6089.71     6222.20    106.47 o
   0   0   3      223.18      251.52      4.99 o
   1   0   3    32522.53    34813.76    943.97 o
   2   0   3    16812.68    17593.26    261.60 o
   3   0   3     3207.56     3311.73     41.71 o
   4   0   3      631.92      633.26     10.26 o
   5   0   3    13955.96    14148.32    218.74 o
   6   0   3     4169.10     4201.38     59.29 o
   7   0   3     1220.31     1216.02     21.44 o
   8   0   3     9259.59     9296.53    257.10 o
   9   0   3     2594.21     2622.25     53.35 o
  10   0   3      731.25      741.64     20.07 o
  11   0   3      493.24      512.90     16.41 o
  12   0   3     1125.60     1226.35     30.21 o
  13   0   3      233.50      234.30     12.26 o
 -12   1   3      498.78      526.69     21.26 o
 -11   1   3     1750.76     1708.40     54.79 o
 -10   1   3      253.01      277.88     10.37 o
  -9   1   3      316.38      301.90     10.37 o
  -8   1   3     5542.84     5470.95     99.75 o
  -7   1   3        0.61        4.38      2.45 o
  -6   1   3       63.65       64.51      3.37 o
  -5   1   3    11903.05    12141.96    181.91 o
  -4   1   3      321.68      292.10      5.41 o
  -3   1   3     3296.67     3286.96     44.76 o
  -2   1   3    11124.83    11876.77    193.22 o
  -1   1   3      180.35      219.52      3.97 o
   0   1   3      101.15      102.33      2.65 o
   1   1   3     2786.41     2873.40     42.16 o
   2   1   3     4364.89     4567.57     61.93 o
   3   1   3    38365.67    40287.48    620.53 o
   4   1   3     2194.85     2155.28     35.06 o
   5   1   3     1859.71     2085.97     34.48 o
   6   1   3     5108.46     5349.88     84.68 o
   7   1   3      958.22      881.89     17.36 o
   8   1   3      465.47      494.06     15.49 o
   9   1   3     1616.24     1588.32     33.97 o
  10   1   3       48.37       50.53      6.13 o
  11   1   3       22.47       18.85      5.64 o
  12   1   3      412.15      423.38     15.29 o
  13   1   3       14.71       15.96      6.11 o
 -12   2   3        2.61       -5.50      5.78 o
 -11   2   3     2134.04     2147.30     46.49 o
 -10   2   3     1532.52     1595.68     34.00 o
  -9   2   3      546.64      514.08     14.24 o
  -8   2   3     4402.68     4299.22     79.54 o
  -7   2   3      319.26      323.24      9.91 o
  -6   2   3        8.41       11.52      3.60 o
  -5   2   3    11319.02    11802.57    204.81 o
  -4   2   3     3725.27     4461.26     67.85 o
  -3   2   3       54.67       69.24      2.90 o
  -2   2   3     3879.40     3766.54     65.44 o
  -1   2   3     7895.00     8591.08    146.61 o
   0   2   3      244.74      214.15      5.53 o
   1   2   3     1018.72     1249.99     18.44 o
   2   2   3    13599.89    15153.61    223.29 o
   3   2   3      905.32      930.51     15.78 o
   4   2   3     4339.16     4693.18     73.65 o
   5   2   3     4577.02     4918.49     77.49 o
   6   2   3     3323.24     3410.80     55.13 o
   7   2   3     1136.49     1161.89     21.80 o
   8   2   3     4741.45     4663.70     75.36 o
   9   2   3      254.29      244.08      8.47 o
  10   2   3     1392.35     1416.96     31.47 o
  11   2   3       53.90       47.25      6.24 o
  12   2   3      700.35      774.72     35.56 o
  13   2   3      824.96      847.03     28.10 o
 -12   3   3      859.85      829.86     39.89 o
 -11   3   3      262.04      321.30     22.55 o
 -10   3   3     1819.11     1832.28     43.64 o
  -9   3   3     2957.04     2881.07     78.20 o
  -8   3   3      488.90      511.42     18.48 o
  -7   3   3     2442.10     2435.19     57.72 o
  -6   3   3     4615.54     4512.41     82.58 o
  -5   3   3     1137.07     1150.16     19.71 o
  -4   3   3    11270.09    11468.90    173.66 o
  -3   3   3     8242.12     8236.92    141.46 o
  -2   3   3     1810.82     1690.54     30.58 o
  -1   3   3    15441.58    16796.16    350.01 o
   0   3   3     3415.83     3716.20     64.18 o
   1   3   3      491.11      604.35     11.81 o
   2   3   3     5303.91     5748.56     93.92 o
   3   3   3     4465.06     4617.24     80.11 o
   4   3   3      879.82     1048.87     20.29 o
   5   3   3      618.28      584.40     11.54 o
   6   3   3      489.80      423.78      9.48 o
   7   3   3     1541.60     1580.60     34.45 o
   8   3   3      626.47      577.29     13.09 o
   9   3   3      572.74      551.41     13.10 o
  10   3   3      398.91      427.30     13.78 o
  11   3   3     1494.61     1505.40     51.66 o
  12   3   3        2.71        3.92      7.85 o
  13   3   3       15.83        6.17      7.36 o
 -11   4   3     1051.36     1104.99     28.28 o
 -10   4   3      264.34      270.58     11.66 o
  -9   4   3     1759.91     1790.91     37.57 o
  -8   4   3     1136.53     1199.82     26.52 o
  -7   4   3      116.76      108.54     10.48 o
  -6   4   3     1758.15     1728.52     35.64 o
  -5   4   3       71.94       69.69      4.60 o
  -4   4   3     2415.58     2173.39     39.63 o
  -3   4   3     4195.86     4031.79     70.85 o
  -2   4   3      584.74      691.12     14.09 o
  -1   4   3      919.51      826.88     18.27 o
   0   4   3     4396.55     4203.70     72.99 o
   1   4   3     2879.73     3239.89     57.89 o
   2   4   3     2003.66     2021.12     35.49 o
   3   4   3       30.53       13.00      1.33 o
   4   4   3     2824.61     3105.10     42.56 o
   5   4   3      386.11      490.95      8.00 o
   6   4   3     1787.69     2015.80     32.69 o
   7   4   3      116.20      117.63     11.80 o
   8   4   3     1269.93     1279.08     35.90 o
   9   4   3      826.08      839.59     24.03 o
  10   4   3      140.31      126.45     12.43 o
  11   4   3     1556.56     1635.99     35.28 o
  12   4   3     3445.49     3600.30     86.32 o
  13   4   3       36.76       33.56      8.75 o
  14   4   3      936.40     1028.66     49.70 o
 -11   5   3      302.82      355.53     18.26 o
 -10   5   3      488.63      482.15     15.48 o
  -9   5   3        2.70       10.53      6.42 o
  -8   5   3     2713.73     2722.27     53.44 o
  -7   5   3        4.58        3.32      3.84 o
  -6   5   3       16.38       15.53      5.05 o
  -5   5   3     6146.60     5806.12    125.31 o
  -4   5   3     1886.57     1860.06     34.72 o
  -3   5   3      140.98      109.54      4.88 o
  -2   5   3     2606.97     2497.03     45.05 o
  -1   5   3     3764.62     3855.57    100.22 o
   0   5   3     6743.74     6922.69    141.81 o
   1   5   3     1921.34     2000.29     30.88 o
   2   5   3       24.08       74.94      3.64 o
   3   5   3     3826.43     3852.29     55.53 o
   4   5   3      108.13      121.43      6.39 o
   5   5   3      776.08      705.50     12.85 o
   6   5   3     5485.53     5624.56     82.46 o
   7   5   3     2947.73     3028.06     47.91 o
   8   5   3      552.04      561.69     11.46 o
   9   5   3      610.83      576.46     19.40 o
  10   5   3     3328.50     3237.09     84.01 o
  11   5   3      888.29      857.22     29.00 o
  12   5   3      644.30      649.32     24.50 o
  13   5   3     2206.59     2409.80     91.55 o
  14   5   3      805.19      926.65     46.43 o
 -10   6   3      126.96      155.30      9.42 o
  -9   6   3      378.98      394.50     17.80 o
  -8   6   3       13.10        7.22      4.51 o
  -7   6   3      466.99      477.14     14.10 o
  -6   6   3     2407.89     2296.53     45.29 o
  -5   6   3       64.79       80.64      6.60 o
  -4   6   3     1663.03     1602.85     30.80 o
  -3   6   3     3951.36     3855.08     68.71 o
  -2   6   3      168.36      154.68      5.88 o
  -1   6   3     3663.43     3580.87     63.55 o
   0   6   3     1713.49     1834.66     28.82 o
   1   6   3      684.86      954.83     16.08 o
   2   6   3     2509.47     2494.42     44.15 o
   3   6   3      135.24      166.01     10.77 o
   4   6   3     1314.47     1371.74     20.85 o
   5   6   3     6760.81     6883.13     90.26 o
   6   6   3        5.88        6.61      2.11 o
   7   6   3       14.27       17.83      3.21 o
   8   6   3     3783.23     3812.66     60.09 o
   9   6   3      193.86      162.29      8.35 o
  10   6   3      153.42      145.43      8.88 o
  11   6   3     1173.56     1141.09     33.26 o
  12   6   3        0.24       -4.97      8.17 o
  13   6   3      719.57      709.53     37.28 o
  14   6   3      842.93      912.26     45.78 o
  -9   7   3      228.49      219.04     14.10 o
  -8   7   3        2.92       -2.81      7.91 o
  -7   7   3        8.70       -1.87      3.81 o
  -6   7   3     4315.89     4226.48    129.48 o
  -5   7   3       90.08      111.34      8.28 o
  -4   7   3     2151.48     2053.19     54.98 o
  -3   7   3     5458.23     5537.43     97.79 o
  -2   7   3     2889.76     2928.11     86.38 o
  -1   7   3     4076.33     4051.56     71.99 o
   0   7   3    11414.80    11822.19    178.65 o
   1   7   3     4176.30     4320.81     65.28 o
   2   7   3     7277.55     7379.61    126.68 o
   3   7   3     5567.87     5841.90    122.96 o
   4   7   3       18.01       -1.02      4.15 o
   5   7   3     1545.70     1496.59     22.97 o
   6   7   3       13.47       21.53      2.61 o
   7   7   3      227.83      242.25      5.26 o
   8   7   3     1322.34     1252.97     22.22 o
   9   7   3      339.59      333.22     10.76 o
  10   7   3      813.49      847.32     21.01 o
  11   7   3        5.45        2.64      5.49 o
  12   7   3      246.59      275.17     14.71 o
  13   7   3      988.73     1006.75     32.28 o
  14   7   3      837.34      886.10     44.47 o
  -9   8   3      384.05      395.64     25.50 o
  -8   8   3     1157.05     1197.93     28.57 o
  -7   8   3      971.54      919.55     22.93 o
  -6   8   3     1079.99     1095.85     32.04 o
  -5   8   3     2336.19     2203.94     95.48 o
  -4   8   3     2291.65     2187.71     51.78 o
  -3   8   3     2742.17     2530.60     47.31 o
  -2   8   3     1720.07     1724.54     47.65 o
  -1   8   3    12002.65    12071.90    290.34 o
   0   8   3     1578.89     1475.97     24.31 o
   1   8   3     8578.84     8852.16    131.48 o
   2   8   3     3715.65     3742.48     66.03 o
   3   8   3      175.00      175.52     10.08 o
   4   8   3     7801.14     8074.05    142.79 o
   5   8   3      711.87      676.01     11.99 o
   6   8   3     4376.62     4332.34     58.40 o
   7   8   3     2470.71     2450.36     34.25 o
   8   8   3        5.55        5.38      2.55 o
   9   8   3      446.96      449.70     10.77 o
  10   8   3       75.72       63.80      6.11 o
  11   8   3       36.51       34.15      5.35 o
  12   8   3        2.82        4.43      6.23 o
  13   8   3       41.92       44.38      8.55 o
  14   8   3       36.69       42.71      9.40 o
  -8   9   3      174.83      161.56      9.98 o
  -7   9   3      212.20      215.51     10.85 o
  -6   9   3      300.90      297.17     14.05 o
  -5   9   3      676.63      657.76     21.21 o
  -4   9   3     2822.68     2713.51     63.35 o
  -3   9   3      402.46      425.50     12.18 o
  -2   9   3     1173.53     1133.12     24.02 o
  -1   9   3     2006.88     1991.73     38.13 o
   0   9   3      104.74      104.61      5.47 o
   1   9   3      287.18      244.92      6.76 o
   2   9   3     6561.91     6610.07    158.46 o
   3   9   3      577.88      539.85     12.71 o
   4   9   3      888.94      884.39     22.89 o
   5   9   3     1001.94      984.66     16.72 o
   6   9   3       85.62       76.14      4.19 o
   7   9   3     3071.51     3035.20     42.00 o
   8   9   3      147.04      159.61      5.14 o
   9   9   3      500.49      488.28     11.56 o
  10   9   3     1271.13     1305.59     25.39 o
  11   9   3       24.87       18.07      5.15 o
  12   9   3       29.50       21.08      7.13 o
  13   9   3      363.74      406.06     18.62 o
  -7  10   3        0.87       -3.85     10.14 o
  -6  10   3        1.58      -11.44      9.81 o
  -5  10   3      214.28      210.57     12.00 o
  -4  10   3      286.14      251.75     12.46 o
  -3  10   3     1308.83     1248.40     33.06 o
  -2  10   3      795.95      794.27     24.13 o
  -1  10   3      413.55      388.63     11.45 o
   0  10   3      424.32      433.82     13.97 o
   1  10   3     5327.89     5392.00     87.22 o
   2  10   3     3715.86     3648.54     56.70 o
   3  10   3     8591.36     9030.26    160.33 o
   4  10   3      861.06      809.18     28.92 o
   5  10   3     4130.13     4120.08     73.24 o
   6  10   3     1447.54     1464.89     27.57 o
   7  10   3        0.28       -3.95      2.77 o
   8  10   3      820.50      869.73     15.96 o
   9  10   3      220.48      245.98      6.67 o
  10  10   3       48.50       40.15      4.37 o
  11  10   3       80.18       71.05      7.02 o
  12  10   3       27.65       16.88      5.64 o
  13  10   3        9.17      -14.39      9.16 o
  -6  11   3       14.04        0.94      6.13 o
  -5  11   3      195.62      171.23     11.92 o
  -4  11   3        3.50        5.41      5.02 o
  -3  11   3      932.23      909.38     27.02 o
  -2  11   3      565.93      557.91     26.99 o
  -1  11   3      172.37      162.29      7.67 o
   0  11   3      803.84      784.91     18.62 o
   1  11   3      703.54      728.94     14.72 o
   2  11   3        0.06       -0.76      3.96 o
   3  11   3      828.64      779.66     17.74 o
   4  11   3     3068.33     3219.87     96.76 o
   5  11   3     1934.40     1862.26     43.73 o
   6  11   3      545.36      509.37     16.63 o
   7  11   3      262.46      278.21      7.91 o
   8  11   3        8.91        8.82      4.06 o
   9  11   3      148.02      148.66      6.03 o
  10  11   3      333.92      317.66     11.12 o
  11  11   3        0.53       -4.12      3.59 o
  12  11   3       93.64       86.19     10.14 o
  13  11   3      173.69      189.09     13.85 o
  -5  12   3      168.45      163.09     12.38 o
  -4  12   3      613.90      678.77     23.35 o
  -3  12   3      348.82      325.42     14.78 o
  -2  12   3      820.23      769.74     24.03 o
  -1  12   3      947.15      967.10     25.15 o
   0  12   3      510.75      476.26     20.46 o
   1  12   3     2686.24     2795.87     53.36 o
   2  12   3     2114.35     2224.03     38.78 o
   3  12   3     2677.05     2713.59     44.04 o
   4  12   3     5000.76     5302.70    168.12 o
   5  12   3     3558.22     3644.40     81.59 o
   6  12   3     1736.57     1740.59     43.00 o
   7  12   3     3187.40     3090.09     71.93 o
   8  12   3     1177.44     1162.62     21.09 o
   9  12   3     1603.39     1652.86     28.25 o
  10  12   3     1136.60     1211.21     24.81 o
  11  12   3      645.26      659.79     23.22 o
  12  12   3        4.66       -1.96      8.50 o
  -4  13   3      593.88      595.67     22.18 o
  -3  13   3      341.36      321.92     16.02 o
  -2  13   3        7.99       13.08      5.77 o
  -1  13   3      817.87      743.03     19.25 o
   0  13   3       33.02       31.53      5.58 o
   1  13   3      295.53      258.10     10.56 o
   2  13   3       12.93        6.99      6.52 o
   3  13   3     2060.22     2125.08     35.94 o
   4  13   3     1527.34     1546.82     71.16 o
   5  13   3       52.45       48.66      6.69 o
   6  13   3     4560.40     4420.90     98.24 o
   7  13   3       51.92       53.49      7.85 o
   8  13   3       16.26       12.36      4.65 o
   9  13   3     2619.97     2718.12     49.55 o
  10  13   3      214.34      219.59      9.00 o
  11  13   3       20.34       21.22      4.86 o
  12  13   3      993.01     1098.75     39.24 o
  -3  14   3      299.78      297.22     22.23 o
  -2  14   3      572.58      582.72     24.52 o
  -1  14   3       73.52       82.19      9.21 o
   0  14   3     1079.24     1093.45     25.79 o
   1  14   3      750.16      711.26     21.68 o
   2  14   3       46.42       30.88      5.64 o
   3  14   3     1604.04     1621.34     49.43 o
   4  14   3     3391.43     3446.96     78.63 o
   5  14   3      122.87      122.66     15.69 o
   6  14   3     2553.58     2683.20     71.28 o
   7  14   3     1998.37     2004.07     49.69 o
   8  14   3        0.29       -6.21      5.56 o
   9  14   3     1802.94     1968.29     49.48 o
  10  14   3      572.67      624.43     16.33 o
  11  14   3       30.12       25.45      6.64 o
  -1  15   3      651.27      708.89     26.48 o
   0  15   3      223.33      257.29     11.44 o
   1  15   3        0.67       -2.88      4.75 o
   2  15   3       13.60       15.11      4.99 o
   3  15   3      148.36      166.78      9.42 o
   4  15   3        8.50       12.53      7.19 o
   5  15   3      307.32      340.13     27.47 o
   6  15   3       64.79       65.40      8.08 o
   7  15   3      453.85      457.42     18.26 o
   8  15   3     1284.29     1355.97     56.24 o
   9  15   3       15.46        7.96      6.69 o
  10  15   3      234.40      229.61     20.60 o
   1  16   3      521.06      518.20     16.74 o
   2  16   3      405.45      415.53     18.43 o
   3  16   3       13.85       19.29      7.40 o
   4  16   3     1281.46     1369.82     38.15 o
   5  16   3      192.83      211.20     13.17 o
   6  16   3      205.58      185.85     19.62 o
   7  16   3     1305.96     1457.76     68.66 o
   8  16   3     1201.40     1244.09     35.61 o
  -4 -15   4      140.02      126.87     16.35 o
  -8 -14   4       32.01       18.37      5.47 o
  -7 -14   4      103.00       81.58      9.25 o
  -6 -14   4      321.34      310.06     15.26 o
  -5 -14   4      163.35      165.56     12.00 o
  -4 -14   4       12.81       -0.75      5.96 o
  -3 -14   4       41.55       47.62      7.82 o
  -2 -14   4      416.88      431.87     14.94 o
  -1 -14   4      141.39      121.31      8.87 o
   0 -14   4      197.83      195.93     13.78 o
 -10 -13   4        6.05        9.65      4.99 o
  -9 -13   4     1021.07     1082.55     24.62 o
  -8 -13   4     1918.67     1889.41     37.34 o
  -7 -13   4      518.47      529.92     15.29 o
  -6 -13   4      894.72      865.34     26.59 o
  -5 -13   4      764.81      761.30     24.49 o
  -4 -13   4     1113.84     1096.24     25.28 o
  -3 -13   4       63.30       64.87      6.28 o
  -2 -13   4      768.35      764.64     46.43 o
  -1 -13   4      710.86      681.55     18.99 o
   0 -13   4      703.94      704.93     24.03 o
   1 -13   4      342.01      366.13     16.84 o
   2 -13   4      114.81      114.90     11.77 o
 -11 -12   4      964.48      997.37     22.98 o
 -10 -12   4      106.58      119.63     18.49 o
  -9 -12   4      854.49      904.47     21.05 o
  -8 -12   4      237.13      233.48      9.61 o
  -7 -12   4      581.89      515.03     14.53 o
  -6 -12   4      496.84      513.89     14.32 o
  -5 -12   4      162.07      172.98     10.86 o
  -4 -12   4      505.09      508.95     14.47 o
  -3 -12   4       55.36       49.03      6.01 o
  -2 -12   4       13.78       17.08      4.27 o
  -1 -12   4      700.82      690.18     22.42 o
   0 -12   4       28.82       36.66      5.51 o
   1 -12   4        0.81       -2.83      5.32 o
   2 -12   4      258.00      257.27     13.85 o
   3 -12   4        0.52        3.19      5.49 o
   4 -12   4      962.63      989.81     30.97 o
 -11 -11   4        0.04       -0.32      5.85 o
 -10 -11   4      554.38      532.44     13.09 o
  -9 -11   4     1876.81     1861.52     36.03 o
  -8 -11   4       20.18       24.99      4.51 o
  -7 -11   4     1686.87     1510.80     30.07 o
  -6 -11   4     2100.12     1984.37     37.45 o
  -5 -11   4       14.42       12.49      3.42 o
  -4 -11   4     2132.50     2009.20     39.63 o
  -3 -11   4      271.64      262.95     10.93 o
  -2 -11   4        1.32       -0.05      3.46 o
  -1 -11   4      776.13      786.72     18.85 o
   0 -11   4      965.46      955.77     28.75 o
   1 -11   4        9.19        6.28      4.27 o
   2 -11   4       64.84       59.50      7.70 o
   3 -11   4     1135.51     1031.20     30.51 o
   4 -11   4        8.38        2.62      5.77 o
   5 -11   4      529.11      529.54     20.54 o
 -12 -10   4        0.66       -9.42      4.71 o
 -11 -10   4      729.96      783.81     16.79 o
 -10 -10   4      105.52      141.34      6.90 o
  -9 -10   4     1533.15     1573.75     27.65 o
  -8 -10   4      121.42      144.88      6.70 o
  -7 -10   4      178.40      181.00      7.79 o
  -6 -10   4     2395.79     2458.83     44.62 o
  -5 -10   4     1255.18     1202.32     21.18 o
  -4 -10   4      192.12      154.96      6.24 o
  -3 -10   4     2133.52     1975.66     38.38 o
  -2 -10   4      912.80      867.09     19.74 o
  -1 -10   4       10.43        6.91      4.25 o
   0 -10   4     2196.50     2185.35     41.87 o
   1 -10   4      546.18      510.24     25.32 o
   2 -10   4        7.74        0.26      4.56 o
   3 -10   4      276.03      247.11     12.25 o
   4 -10   4      415.85      413.62     16.84 o
   5 -10   4      220.35      242.23     13.12 o
   6 -10   4      345.58      377.43     16.63 o
 -12  -9   4        1.65       -6.39      4.66 o
 -11  -9   4      961.51      998.61     19.58 o
 -10  -9   4      195.07      197.53      7.87 o
  -9  -9   4     1109.91     1081.90     20.26 o
  -8  -9   4      790.71      787.28     15.63 o
  -7  -9   4      629.83      617.91     13.23 o
  -6  -9   4     1042.26     1057.05     19.28 o
  -5  -9   4     1089.50     1060.69     18.78 o
  -4  -9   4     5132.60     4925.09     73.10 o
  -3  -9   4       78.45       84.97      5.19 o
  -2  -9   4     5079.23     4992.62     88.44 o
  -1  -9   4     3176.77     3003.31     72.05 o
   0  -9   4        5.64       12.33      4.18 o
   1  -9   4     1441.33     1505.09     26.27 o
   2  -9   4      111.91       94.27      8.96 o
   3  -9   4      101.41       94.10      8.08 o
   4  -9   4      329.13      310.14     13.59 o
   5  -9   4     1427.27     1289.93     35.35 o
   6  -9   4       25.56       21.14      6.42 o
   7  -9   4       92.87       73.66      8.80 o
 -13  -8   4      154.90      177.69     13.31 o
 -12  -8   4      573.00      626.30     17.87 o
 -11  -8   4      237.54      240.95     11.18 o
 -10  -8   4        0.45       -5.95      4.53 o
  -9  -8   4     2147.03     2216.82     36.13 o
  -8  -8   4       13.11       12.90      3.24 o
  -7  -8   4      427.82      443.79     10.38 o
  -6  -8   4     7093.84     6831.69    101.17 o
  -5  -8   4     1520.62     1423.58     21.34 o
  -4  -8   4     3094.49     2966.71     42.35 o
  -3  -8   4     3359.13     3232.88     48.88 o
  -2  -8   4     1464.00     1307.81     26.29 o
  -1  -8   4     9688.66     9532.74    164.17 o
   0  -8   4     2110.52     2110.61     39.74 o
   1  -8   4     1056.09     1054.92     23.79 o
   2  -8   4      211.31      235.31      8.90 o
   3  -8   4      304.49      300.39     12.66 o
   4  -8   4      176.73      180.87     11.12 o
   5  -8   4      109.75       71.55      7.54 o
   6  -8   4      620.94      571.95     31.72 o
   7  -8   4        4.25       -1.66      4.84 o
   8  -8   4       58.00       42.63     12.43 o
 -13  -7   4      117.27      117.03     13.73 o
 -12  -7   4      412.65      387.68     17.41 o
 -11  -7   4       43.17       43.85      7.71 o
 -10  -7   4      285.55      244.66      7.80 o
  -9  -7   4      636.60      607.43     12.74 o
  -8  -7   4      538.31      506.45     12.50 o
  -7  -7   4       84.02       67.95      5.56 o
  -6  -7   4     1056.60     1049.71     20.95 o
  -5  -7   4     1053.42     1083.71     21.56 o
  -4  -7   4       74.04      100.94      4.45 o
  -3  -7   4      748.01      753.50     16.47 o
  -2  -7   4     3161.53     3029.29     47.00 o
  -1  -7   4      681.92      754.04     16.47 o
   0  -7   4     3907.14     3613.03     71.68 o
   1  -7   4      970.90      908.89     18.85 o
   2  -7   4     1820.25     1718.03     48.80 o
   3  -7   4     1338.63     1319.20     36.15 o
   4  -7   4       82.98       76.20      7.07 o
   5  -7   4        0.33       -7.23      3.61 o
   6  -7   4      267.02      247.39     18.31 o
   7  -7   4      529.63      504.92     17.96 o
   8  -7   4      374.18      334.24     18.31 o
   9  -7   4       37.81       34.74      6.49 o
 -13  -6   4      908.65     1066.59     49.70 o
 -12  -6   4       24.58       11.14     15.04 o
 -11  -6   4       11.01        3.64      4.28 o
 -10  -6   4      602.56      603.27     15.87 o
  -9  -6   4        1.00       -0.41      2.77 o
  -8  -6   4      225.89      228.19      7.49 o
  -7  -6   4     2444.03     2412.35     42.23 o
  -6  -6   4       93.81       94.96      3.94 o
  -5  -6   4      534.09      552.35      9.29 o
  -4  -6   4     2674.99     2708.64     38.97 o
  -3  -6   4       54.71       65.52      4.00 o
  -2  -6   4     7679.16     7628.69    109.91 o
  -1  -6   4    10832.24    10643.50    181.91 o
   0  -6   4      799.58      821.74     17.10 o
   1  -6   4     8595.68     8635.92    209.29 o
   2  -6   4     2377.07     2394.16     49.34 o
   3  -6   4     2621.54     2540.74     47.06 o
   4  -6   4      453.78      477.27     15.44 o
   5  -6   4     1209.34     1102.03     28.88 o
   6  -6   4      121.50       96.13      7.70 o
   7  -6   4       46.24       69.90      7.23 o
   8  -6   4      166.07      158.93      8.99 o
   9  -6   4       21.11       11.07      4.80 o
 -13  -5   4      105.73      111.83     17.00 o
 -12  -5   4      531.27      562.41     21.25 o
 -11  -5   4        0.23       -5.62      3.68 o
 -10  -5   4       55.01       64.72      9.16 o
  -9  -5   4      205.34      184.91      9.25 o
  -8  -5   4      142.78      151.81      5.83 o
  -7  -5   4      537.00      535.88     13.79 o
  -6  -5   4     4881.26     4872.23     76.73 o
  -5  -5   4      524.69      517.44     10.15 o
  -4  -5   4     4961.93     5124.42     67.61 o
  -3  -5   4      939.29      896.37     14.66 o
  -2  -5   4        6.37        4.55      1.86 o
  -1  -5   4     1823.66     1849.08     28.27 o
   0  -5   4     4957.99     4935.06    118.36 o
   1  -5   4     5990.28     6477.32    171.33 o
   2  -5   4     3755.71     3593.93     64.06 o
   3  -5   4     3563.35     3572.21     80.54 o
   4  -5   4     4141.09     3931.48     96.46 o
   5  -5   4     1469.50     1399.35     34.43 o
   6  -5   4      889.54      791.76     51.99 o
   7  -5   4        6.38        3.45      3.86 o
   8  -5   4     2375.60     2270.73     45.91 o
   9  -5   4       74.54       67.94      6.49 o
  10  -5   4       37.27       41.83     14.39 o
 -13  -4   4        1.49        3.27     10.46 o
 -12  -4   4     1146.12     1146.37     51.01 o
 -11  -4   4      130.97      105.94     11.77 o
 -10  -4   4      102.06      104.23      7.36 o
  -9  -4   4     1351.64     1256.70     30.97 o
  -8  -4   4       17.73       15.26      4.09 o
  -7  -4   4       96.55      102.72      6.69 o
  -6  -4   4      190.87      183.65      4.82 o
  -5  -4   4     2211.20     2128.48     41.44 o
  -4  -4   4     3436.11     3170.22     46.69 o
  -3  -4   4     3503.26     3432.32     50.27 o
  -2  -4   4     8604.38     8938.85    127.41 o
  -1  -4   4     6881.51     6435.01     93.26 o
   0  -4   4     4561.54     4633.88    140.60 o
   1  -4   4    12845.51    12758.76    268.20 o
   2  -4   4    10705.87    10954.78    291.52 o
   3  -4   4     6453.69     6363.62    125.17 o
   4  -4   4      777.92      736.63     15.29 o
   5  -4   4     1076.47     1066.73     26.77 o
   6  -4   4      755.52      716.80     20.02 o
   7  -4   4     1036.54      967.76     25.59 o
   8  -4   4      266.69      248.48     10.95 o
   9  -4   4      962.57      930.89     22.43 o
  10  -4   4      144.87      150.82     12.38 o
  11  -4   4       23.19       15.06      8.00 o
 -13  -3   4     1247.32     1301.36     57.55 o
 -12  -3   4      534.02      519.24     30.08 o
 -11  -3   4      935.73      977.65     41.85 o
 -10  -3   4       62.07       76.49      5.71 o
  -9  -3   4      771.46      733.28     16.79 o
  -8  -3   4       64.36       61.41      5.30 o
  -7  -3   4       15.92       15.64      5.23 o
  -6  -3   4      471.03      360.53     11.32 o
  -5  -3   4     2865.12     3050.07     55.66 o
  -4  -3   4      664.27      651.05     11.02 o
  -3  -3   4     6831.99     7515.89    107.61 o
  -2  -3   4     4210.27     4249.36    102.04 o
  -1  -3   4      964.82      899.37     18.54 o
   0  -3   4     1323.58     1227.40     25.75 o
   1  -3   4     7056.36     6444.27    225.29 o
   2  -3   4     7290.74     7209.79    124.22 o
   3  -3   4       85.02       69.93      3.74 o
   4  -3   4     8617.23     8437.51    144.98 o
   5  -3   4       11.62        8.37      3.26 o
   6  -3   4      337.57      322.85      9.23 o
   7  -3   4     3653.64     3583.46     60.07 o
   8  -3   4      389.98      400.66     15.99 o
   9  -3   4       70.58       68.29      5.17 o
  10  -3   4      726.02      671.39     23.93 o
  11  -3   4        0.48       -6.82      6.42 o
 -13  -2   4     1032.11     1072.34     34.64 o
 -12  -2   4      855.55      837.19     28.41 o
 -11  -2   4        6.43       15.69     11.12 o
 -10  -2   4     3649.87     3726.39     67.39 o
  -9  -2   4        0.68       -4.19      2.83 o
  -8  -2   4      137.43      136.15      6.28 o
  -7  -2   4     2776.93     2587.92     46.91 o
  -6  -2   4      868.29      799.29     17.38 o
  -5  -2   4      654.25      641.96     12.91 o
  -4  -2   4     1616.25     1442.18     26.42 o
  -3  -2   4     1500.30     1510.60     22.91 o
  -2  -2   4     4289.51     3915.96    119.95 o
  -1  -2   4      493.54      548.47     10.75 o
   0  -2   4     3640.52     3877.78     64.49 o
   1  -2   4      485.51      471.88     12.02 o
   2  -2   4      216.30      260.38      6.40 o
   3  -2   4     5288.83     5482.62     94.51 o
   4  -2   4     1560.84     1512.34     34.21 o
   5  -2   4     6110.97     6140.75    132.06 o
   6  -2   4      114.13      112.91      4.94 o
   7  -2   4      170.19      169.77     10.38 o
   8  -2   4     1115.26     1103.18     25.39 o
   9  -2   4      122.88      134.54     11.14 o
  10  -2   4      286.68      288.76     15.81 o
  11  -2   4      621.38      673.66     26.22 o
  12  -2   4      812.08      845.96     29.14 o
 -13  -1   4      143.10      141.62     13.64 o
 -12  -1   4     1382.10     1470.75     41.80 o
 -11  -1   4     3259.68     3284.79    109.86 o
 -10  -1   4       34.19       41.43      6.04 o
  -9  -1   4     1821.92     1824.90     35.04 o
  -8  -1   4     2334.68     2223.77     42.93 o
  -7  -1   4      623.60      625.72     14.00 o
  -6  -1   4      408.91      412.63     14.34 o
  -5  -1   4    15568.43    15860.67    232.34 o
  -4  -1   4     2719.32     2947.12     44.70 o
  -3  -1   4       49.64       38.21      6.54 o
  -2  -1   4     2484.21     2247.66     47.16 o
  -1  -1   4     1157.81     1319.98     22.85 o
   0  -1   4     8322.29     8212.63    118.36 o
   1  -1   4        5.49        3.05      1.51 o
   2  -1   4     4973.75     5377.78     80.81 o
   3  -1   4    14967.97    15597.60    231.49 o
   4  -1   4      549.14      535.82     11.50 o
   5  -1   4      485.57      528.68     11.98 o
   6  -1   4    11939.00    12034.61    196.99 o
   7  -1   4      128.77      104.80      4.86 o
   8  -1   4      234.65      222.85      6.98 o
   9  -1   4      783.77      761.67     19.57 o
  10  -1   4      800.72      797.43     20.96 o
  11  -1   4     1088.82     1118.88     34.06 o
  12  -1   4      433.99      412.18     15.63 o
 -12   0   4        0.55        5.56      7.40 o
 -11   0   4     1240.43     1191.50     49.05 o
 -10   0   4     2802.99     2727.66     63.27 o
  -9   0   4       31.12       17.52      6.21 o
  -8   0   4     3358.92     3163.46     56.71 o
  -7   0   4       53.51       52.69      3.68 o
  -6   0   4      135.75      158.59      5.67 o
  -5   0   4       14.22       16.06      4.25 o
  -4   0   4      737.89      679.26     11.66 o
  -3   0   4        1.49       -1.35      1.61 o
  -2   0   4     2886.15     2940.35     51.47 o
  -1   0   4    16375.09    15564.30    254.01 o
   0   0   4      241.65      261.36      5.96 o
   1   0   4       81.24       68.92      3.78 o
   2   0   4      952.09     1036.59     16.49 o
   3   0   4     6530.15     7458.57    111.37 o
   4   0   4     6332.84     6802.10     85.06 o
   5   0   4     2493.20     2501.92     32.52 o
   6   0   4     4255.32     4211.32     53.69 o
   7   0   4     5684.49     5637.26     88.31 o
   8   0   4      516.74      509.88     14.64 o
   9   0   4     1278.97     1291.26     28.85 o
  10   0   4     3476.93     3456.74     73.05 o
  11   0   4     1340.96     1354.42     31.73 o
  12   0   4     1229.02     1274.36     30.97 o
  13   0   4      743.40      769.51     33.40 o
 -12   1   4      458.51      452.09     20.33 o
 -11   1   4       37.38       47.08     11.77 o
 -10   1   4      962.35      942.60     22.37 o
  -9   1   4     3311.63     3234.94     61.46 o
  -8   1   4     2228.63     2148.23     42.10 o
  -7   1   4     2455.05     2440.87     45.68 o
  -6   1   4     1451.28     1326.59     22.33 o
  -5   1   4      412.86      351.08      6.52 o
  -4   1   4      359.85      343.66      6.27 o
  -3   1   4     4673.96     4396.46     59.59 o
  -2   1   4     2945.42     2874.61     85.97 o
  -1   1   4    16616.28    17277.59    260.45 o
   0   1   4     8822.55     8558.68    139.68 o
   1   1   4      428.92      278.71      5.58 o
   2   1   4     2165.28     2141.99     29.57 o
   3   1   4     6690.28     7170.65     97.12 o
   4   1   4     5110.52     5469.91     85.73 o
   5   1   4    14033.84    13796.85    212.78 o
   6   1   4     2569.34     2551.12     42.07 o
   7   1   4     3775.77     3669.05     59.79 o
   8   1   4     5040.98     5038.51     81.24 o
   9   1   4       15.33       15.87      4.88 o
  10   1   4      441.75      453.53     18.88 o
  11   1   4      998.72      991.88     29.56 o
  12   1   4       13.66       29.70      6.50 o
  13   1   4        0.53        5.52      5.96 o
 -12   2   4      152.41      140.37     16.68 o
 -11   2   4      543.62      572.95     22.18 o
 -10   2   4       17.77       16.57      4.68 o
  -9   2   4     1033.17     1068.22     40.92 o
  -8   2   4      953.67      936.64     25.32 o
  -7   2   4     1501.79     1311.66     27.05 o
  -6   2   4     2766.69     2601.30     41.33 o
  -5   2   4      102.13       87.12      5.83 o
  -4   2   4      376.54      486.80      8.19 o
  -3   2   4    15295.78    16058.57    214.00 o
  -2   2   4        0.29        6.77      1.53 o
  -1   2   4      117.05      243.05      5.04 o
   0   2   4    59529.35    64314.32   1094.46 o
   1   2   4    11659.86    12018.29    155.93 o
   2   2   4       27.40       90.92      3.29 o
   3   2   4      302.34      251.21      4.90 o
   4   2   4     2321.30     2606.63     48.40 o
   5   2   4      379.27      461.27     10.83 o
   6   2   4      266.83      400.27      9.26 o
   7   2   4      691.82      715.19     16.55 o
   8   2   4     3103.28     3093.04     61.12 o
   9   2   4      520.86      522.48     13.49 o
  10   2   4       52.47       46.78      5.86 o
  11   2   4      748.07      775.36     29.08 o
  12   2   4     1885.93     1982.82     56.73 o
  13   2   4       44.44       55.73     13.44 o
 -11   3   4      308.41      320.10     13.69 o
 -10   3   4      378.79      376.62     14.63 o
  -9   3   4       76.96       81.45      6.42 o
  -8   3   4     4468.92     4412.61     87.34 o
  -7   3   4     1248.32     1142.73     25.83 o
  -6   3   4     1479.88     1458.25     46.23 o
  -5   3   4    13089.10    13123.47    232.08 o
  -4   3   4     4222.28     4356.45     59.48 o
  -3   3   4      685.90      681.58     11.26 o
  -2   3   4    18219.13    18312.43    405.35 o
  -1   3   4    12537.87    12913.18    219.98 o
   0   3   4    28755.99    30122.29    801.65 o
   1   3   4      589.87      650.62     12.42 o
   2   3   4     4371.52     4519.08    137.98 o
   3   3   4    10954.18    11409.52    199.47 o
   4   3   4     1202.57     1203.14     17.36 o
   5   3   4     6215.35     6517.42    101.79 o
   6   3   4     1390.86     1298.23     22.79 o
   7   3   4       16.95       19.29      2.97 o
   8   3   4        1.63        6.34      2.99 o
   9   3   4      105.76      101.76      5.70 o
  10   3   4      504.06      506.28     17.03 o
  11   3   4       15.93       13.33      5.26 o
  12   3   4       27.77       24.15      5.96 o
  13   3   4     1538.98     1717.27     69.32 o
 -11   4   4      199.31      183.42     14.39 o
 -10   4   4      920.08      912.48     39.20 o
  -9   4   4      766.52      762.64     29.94 o
  -8   4   4       48.39       49.59      5.16 o
  -7   4   4     8178.97     8076.09    145.50 o
  -6   4   4      974.57      997.98     27.95 o
  -5   4   4     3494.48     3759.48     68.62 o
  -4   4   4     7460.63     7492.23    114.78 o
  -3   4   4       45.89       32.12      2.97 o
  -2   4   4      426.31      559.25     20.93 o
  -1   4   4      872.07      922.41     17.75 o
   0   4   4      131.43      147.31      4.77 o
   1   4   4     3638.27     4100.54     70.84 o
   2   4   4     1630.72     1905.74     32.08 o
   3   4   4       62.95       84.76      2.71 o
   4   4   4     5055.37     5342.53    122.94 o
   5   4   4      112.28      140.28      3.60 o
   6   4   4      235.46      294.97      8.35 o
   7   4   4      377.67      332.10     12.31 o
   8   4   4     1000.88      928.62     20.57 o
   9   4   4        3.74        3.50      3.64 o
  10   4   4      224.12      241.40     10.81 o
  11   4   4     1405.69     1339.69     29.87 o
  12   4   4        0.25       -6.03     13.73 o
  13   4   4     1316.77     1383.76     58.86 o
  14   4   4      953.20     1026.05     49.70 o
 -11   5   4       99.24      101.63      9.55 o
 -10   5   4      129.00      132.81      8.73 o
  -9   5   4      426.05      428.46     13.76 o
  -8   5   4       63.30       56.73      5.76 o
  -7   5   4       86.03       95.34      8.55 o
  -6   5   4     5018.13     4953.32     99.81 o
  -5   5   4      634.25      650.30     24.42 o
  -4   5   4      509.18      523.88     12.65 o
  -3   5   4     3216.76     2854.14     51.47 o
  -2   5   4     2030.96     2194.89     40.02 o
  -1   5   4     1042.50     1003.97     19.63 o
   0   5   4     7318.58     7531.01    258.92 o
   1   5   4     8127.62     9174.89    157.05 o
   2   5   4    10037.96    10585.02    222.19 o
   3   5   4      260.86      341.74     10.85 o
   4   5   4      291.79      345.54      5.99 o
   5   5   4     7330.93     7546.30    130.51 o
   6   5   4       10.70        9.02      1.88 o
   7   5   4       36.18       33.95      2.75 o
   8   5   4     2776.28     2575.21     62.16 o
   9   5   4      872.76      880.01     34.63 o
  10   5   4       56.94       64.55      6.16 o
  11   5   4     1029.87     1027.29     35.90 o
  12   5   4      905.67      877.46     41.89 o
  13   5   4      106.31      101.36     17.00 o
  14   5   4      346.88      324.36     26.16 o
 -10   6   4      273.16      277.10     13.78 o
  -9   6   4      156.66      160.69      9.14 o
  -8   6   4      830.41      825.67     44.14 o
  -7   6   4        3.01        5.86      4.02 o
  -6   6   4      276.78      244.66     10.04 o
  -5   6   4     1400.64     1328.00     33.50 o
  -4   6   4      986.73     1004.20     20.85 o
  -3   6   4     1526.86     1443.64     27.93 o
  -2   6   4       13.85       12.24      2.64 o
  -1   6   4     6812.47     7349.67    156.59 o
   0   6   4     3564.50     3830.87     74.92 o
   1   6   4     4540.62     4903.82     85.45 o
   2   6   4     6202.82     6516.07    111.84 o
   3   6   4      333.28      301.66      7.53 o
   4   6   4     2364.54     2298.18     33.98 o
   5   6   4       27.08       21.43      2.31 o
   6   6   4      632.61      592.57     11.75 o
   7   6   4     3767.26     3690.38     58.13 o
   8   6   4      509.32      460.86      9.96 o
   9   6   4      232.18      205.26     18.96 o
  10   6   4     1964.05     1905.98     49.21 o
  11   6   4       37.48       38.80      7.07 o
  12   6   4      210.08      193.15     12.73 o
  13   6   4      895.65      957.16     31.40 o
  14   6   4      279.20      343.98     27.47 o
  -9   7   4      469.46      458.44     17.87 o
  -8   7   4        5.39        3.07      9.81 o
  -7   7   4        1.66       -2.56      3.94 o
  -6   7   4      256.70      273.83     16.23 o
  -5   7   4      468.64      396.44     15.69 o
  -4   7   4     2740.02     2739.78     50.71 o
  -3   7   4      237.40      249.65      8.16 o
  -2   7   4     3877.57     3846.71    120.89 o
  -1   7   4     8136.75     8265.26    143.22 o
   0   7   4     1660.42     1727.33     32.59 o
   1   7   4    11048.13    12320.60    208.70 o
   2   7   4     7647.01     7678.59    169.43 o
   3   7   4     3399.83     3395.00     59.77 o
   4   7   4    10040.25    10656.02    151.56 o
   5   7   4     7464.22     7673.93    109.49 o
   6   7   4      388.52      333.72      7.09 o
   7   7   4     1592.81     1605.82     27.21 o
   8   7   4       56.22       54.85      3.62 o
   9   7   4      401.22      385.44      9.49 o
  10   7   4      373.46      393.92     16.37 o
  11   7   4       35.24       30.91      6.69 o
  12   7   4     1022.72     1030.78     31.87 o
  13   7   4      392.43      406.72     18.62 o
  14   7   4       76.33       62.13     14.39 o
  -9   8   4       19.52       17.40     16.35 o
  -8   8   4      468.09      454.49     27.47 o
  -7   8   4       98.59      118.67      8.35 o
  -6   8   4       29.11       13.98      5.49 o
  -5   8   4      491.84      472.66     20.27 o
  -4   8   4     2958.51     2783.51     64.27 o
  -3   8   4     3371.06     3551.28     64.69 o
  -2   8   4      789.72      821.08     18.25 o
  -1   8   4     5203.10     5205.47    146.27 o
   0   8   4     6621.62     6787.00    118.42 o
   1   8   4     3534.54     3671.37     56.20 o
   2   8   4      921.13      870.46     17.74 o
   3   8   4     6144.36     5918.22    102.54 o
   4   8   4     8763.18     8840.93    151.49 o
   5   8   4     1599.84     1570.50     24.43 o
   6   8   4     7038.22     7097.34    103.12 o
   7   8   4     3200.75     3125.93     49.38 o
   8   8   4      113.14       99.98      5.04 o
   9   8   4     1551.72     1616.73     28.32 o
  10   8   4      216.54      198.81      9.15 o
  11   8   4       29.00       23.36      6.69 o
  12   8   4      667.86      601.22     22.34 o
  13   8   4      155.79      169.75     13.12 o
  14   8   4       37.80       22.76      8.28 o
  -8   9   4      242.25      217.11     20.27 o
  -7   9   4       39.01       41.64      6.16 o
  -6   9   4        7.00        7.87      5.49 o
  -5   9   4      956.86      824.71     24.71 o
  -4   9   4      185.23      183.52     12.43 o
  -3   9   4     1675.24     1613.02     32.33 o
  -2   9   4     1954.09     2058.09     71.85 o
  -1   9   4      396.74      376.75     10.96 o
   0   9   4      944.75      979.95     24.89 o
   1   9   4     5683.93     5914.65     89.14 o
   2   9   4       78.85       99.97      4.79 o
   3   9   4      529.19      542.46     12.83 o
   4   9   4     7065.58     6994.55    168.19 o
   5   9   4     1041.30      978.21     19.99 o
   6   9   4     1245.03     1184.92     26.04 o
   7   9   4     1948.58     1929.43     30.50 o
   8   9   4     1504.66     1520.42     28.22 o
   9   9   4      103.12       79.85      4.90 o
  10   9   4      373.02      329.02      9.36 o
  11   9   4       18.81       12.04      5.02 o
  12   9   4       87.12       76.45      9.40 o
  13   9   4      224.78      218.69     14.25 o
  -7  10   4      313.26      326.68     15.70 o
  -6  10   4       40.22       49.01      8.00 o
  -5  10   4      277.38      249.90     15.69 o
  -4  10   4      378.06      356.95     15.04 o
  -3  10   4      178.84      166.69      9.93 o
  -2  10   4      168.32      180.50      8.01 o
  -1  10   4     2505.19     2518.93     61.52 o
   0  10   4      206.94      209.61      8.14 o
   1  10   4      501.64      557.91     15.51 o
   2  10   4     7278.31     7801.77    133.75 o
   3  10   4     3633.13     3702.52     80.89 o
   4  10   4     4836.58     4885.23     86.06 o
   5  10   4     2757.83     2780.38     50.58 o
   6  10   4     1795.17     1757.02     32.08 o
   7  10   4     5626.71     5562.33     82.31 o
   8  10   4      438.34      415.13     11.04 o
   9  10   4      670.15      661.58     17.01 o
  10  10   4      651.74      670.93     16.88 o
  11  10   4      314.07      301.43     16.97 o
  12  10   4       36.13       38.16      7.86 o
  13  10   4      134.45      126.30     11.45 o
  -6  11   4      414.99      485.18     29.75 o
  -5  11   4      103.30      112.84     10.14 o
  -4  11   4      238.73      238.64     12.46 o
  -3  11   4      618.44      599.75     20.11 o
  -2  11   4        8.40        3.83      3.72 o
  -1  11   4      625.18      626.14     16.10 o
   0  11   4     1094.51     1147.06     24.92 o
   1  11   4      916.16      947.49     23.50 o
   2  11   4     1392.54     1446.61     24.99 o
   3  11   4       55.51       83.47      8.42 o
   4  11   4      549.18      549.40     29.61 o
   5  11   4     2143.65     2217.77     72.65 o
   6  11   4     1080.64     1068.56     28.21 o
   7  11   4      271.99      272.84      8.84 o
   8  11   4      295.53      321.74      8.55 o
   9  11   4      764.81      791.94     15.48 o
  10  11   4      402.16      401.63     12.48 o
  11  11   4        0.69        1.54      5.96 o
  12  11   4      809.00      873.15     27.74 o
  -5  12   4        1.97       -6.70      5.66 o
  -4  12   4      479.88      491.93     19.40 o
  -3  12   4      495.03      436.52     17.09 o
  -2  12   4       17.23       17.81      5.96 o
  -1  12   4      563.59      553.06     15.47 o
   0  12   4     1966.91     2001.60     40.02 o
   1  12   4      519.92      504.87     14.35 o
   2  12   4      477.69      491.60     16.61 o
   3  12   4     1314.80     1467.06     47.12 o
   4  12   4     2336.72     2518.68     92.40 o
   5  12   4       25.39       12.54      5.30 o
   6  12   4     6375.26     6565.03    141.46 o
   7  12   4     3397.24     3347.79     75.83 o
   8  12   4       31.90       25.15      3.81 o
   9  12   4     4833.73     4925.72     74.35 o
  10  12   4     1575.45     1637.75     28.19 o
  11  12   4       62.26       38.10      5.67 o
  12  12   4     1356.78     1441.30     56.24 o
  -4  13   4      262.17      268.88     14.56 o
  -3  13   4      882.13      924.69     28.90 o
  -2  13   4      608.30      543.80     20.11 o
  -1  13   4      168.83      184.39      9.31 o
   0  13   4      303.46      319.74     11.31 o
   1  13   4      636.31      647.57     17.45 o
   2  13   4        4.85       -1.08      3.94 o
   3  13   4        0.21       -1.63      4.86 o
   4  13   4     1035.11     1007.29     24.92 o
   5  13   4      778.94      790.73     33.35 o
   6  13   4      592.09      603.46     19.88 o
   7  13   4     1089.25     1182.52     31.91 o
   8  13   4     2713.11     2815.82     54.23 o
   9  13   4       73.66       67.01      5.45 o
  10  13   4      195.60      190.74      9.66 o
  11  13   4     1789.47     1908.84     97.44 o
  12  13   4        1.16       -1.31      9.81 o
  -3  14   4       50.15       52.32      8.47 o
  -2  14   4      149.34      137.52     11.27 o
  -1  14   4      137.13      112.48      9.93 o
   0  14   4       29.94       24.29      5.26 o
   1  14   4       13.57        7.88      5.56 o
   2  14   4      248.13      268.09     10.69 o
   3  14   4      326.97      328.93     15.02 o
   4  14   4        6.55        1.10      5.50 o
   5  14   4      741.59      775.31     25.83 o
   6  14   4     1720.03     1786.61     88.61 o
   7  14   4       44.29       48.65      7.54 o
   8  14   4     3151.50     3360.64     89.92 o
   9  14   4     1836.39     1878.25     47.62 o
  10  14   4      309.73      356.29     11.84 o
  11  14   4     2112.21     2215.20     42.27 o
  -1  15   4      186.85      189.81     13.17 o
   0  15   4       84.86       97.90      9.05 o
   1  15   4      165.08      165.26      9.56 o
   2  15   4      165.49      165.40     16.02 o
   3  15   4      109.93      118.27     15.04 o
   4  15   4      373.83      365.79     15.49 o
   5  15   4      115.39      106.16      7.53 o
   6  15   4      198.08      215.25     12.49 o
   7  15   4      510.47      573.56     20.57 o
   8  15   4       65.94       47.13      8.08 o
   9  15   4      522.71      525.65     20.08 o
  10  15   4      351.09      390.14     17.03 o
   1  16   4       83.79      106.09     10.61 o
   2  16   4      104.18      113.38     10.61 o
   3  16   4        0.52       -3.60      9.48 o
   4  16   4      349.29      350.36     16.41 o
   5  16   4       99.37      100.71     14.39 o
   6  16   4      348.87      380.37     16.63 o
   7  16   4      643.57      616.01     22.42 o
   8  16   4        1.64       -8.86      6.23 o
   9  16   4      645.26      652.40     23.32 o
  -7 -14   5      185.84      201.96     13.64 o
  -6 -14   5       12.77       22.89      6.94 o
  -5 -14   5      508.79      545.46     20.79 o
  -4 -14   5      792.76      918.25     28.66 o
  -3 -14   5       15.23        8.38      6.23 o
  -2 -14   5      126.38      130.77     10.86 o
  -1 -14   5      313.55      355.61     17.03 o
  -9 -13   5     3304.14     3456.91     63.24 o
  -8 -13   5      125.96      127.76      8.26 o
  -7 -13   5     1759.18     1838.04     36.79 o
  -6 -13   5     2511.96     2502.75     61.02 o
  -5 -13   5       23.78       39.92      9.48 o
  -4 -13   5      678.80      652.41     23.95 o
  -3 -13   5     2531.38     2523.90     49.69 o
  -2 -13   5      131.67      138.58     14.71 o
  -1 -13   5      591.87      594.07     17.72 o
   0 -13   5      400.81      426.27     18.43 o
   1 -13   5      197.69      189.36     13.12 o
 -10 -12   5      206.65      210.08      9.98 o
  -9 -12   5      808.40      803.77     22.18 o
  -8 -12   5      578.04      569.31     15.49 o
  -7 -12   5      303.52      309.86     11.06 o
  -6 -12   5     1525.32     1498.06     30.45 o
  -5 -12   5      246.90      237.49     12.49 o
  -4 -12   5      286.85      308.38     11.31 o
  -3 -12   5      196.01      180.32     11.91 o
  -2 -12   5     1397.23     1427.14     30.56 o
  -1 -12   5      204.00      173.84     16.68 o
   0 -12   5      175.48      177.42      9.63 o
   1 -12   5       22.03       16.71      6.13 o
   2 -12   5        6.37       -3.54      5.49 o
   3 -12   5        1.02       -3.51      5.77 o
 -11 -11   5      388.09      438.10     13.76 o
 -10 -11   5      281.75      283.89     10.66 o
  -9 -11   5      169.48      163.97     13.06 o
  -8 -11   5     1028.39      981.34     24.41 o
  -7 -11   5     1386.98     1314.99     27.30 o
  -6 -11   5     1475.92     1476.32     29.63 o
  -5 -11   5     1633.65     1600.24     31.58 o
  -4 -11   5     2071.29     2053.88     40.52 o
  -3 -11   5     1202.95     1179.15     25.79 o
  -2 -11   5      768.06      717.57     17.85 o
  -1 -11   5      428.37      450.29     13.33 o
   0 -11   5     1755.99     1723.88     48.26 o
   1 -11   5      687.17      624.56     21.01 o
   2 -11   5       65.52       56.67     10.79 o
   3 -11   5       66.98       59.80      8.17 o
   4 -11   5      125.12       93.30      9.58 o
   5 -11   5      286.16      301.71     15.24 o
 -11 -10   5      100.81       79.22      5.82 o
 -10 -10   5      168.45      185.80      7.84 o
  -9 -10   5     1151.74     1177.86     22.14 o
  -8 -10   5       23.85       25.63      4.28 o
  -7 -10   5      261.86      205.89      8.46 o
  -6 -10   5      581.96      608.64     20.61 o
  -5 -10   5       67.11       66.57      8.12 o
  -4 -10   5     2637.22     2615.52     41.39 o
  -3 -10   5      427.52      386.65     11.70 o
  -2 -10   5       32.62       27.17      4.39 o
  -1 -10   5     3236.82     3207.02     59.37 o
   0 -10   5      691.08      711.58     20.52 o
   1 -10   5       89.68       87.62      6.58 o
   2 -10   5     1403.58     1365.28     36.52 o
   3 -10   5       70.13       58.74      7.54 o
   4 -10   5       18.52       19.69      6.13 o
   5 -10   5        0.83        0.44      5.49 o
   6 -10   5      862.30      888.44     28.41 o
 -12  -9   5      281.14      332.42     12.83 o
 -11  -9   5      271.65      287.89      9.49 o
 -10  -9   5       16.83       16.88      4.03 o
  -9  -9   5      346.33      345.15      9.83 o
  -8  -9   5      426.47      381.31     10.04 o
  -7  -9   5      132.51      106.44      5.45 o
  -6  -9   5     3536.70     3462.29     55.60 o
  -5  -9   5      202.67      197.43      6.57 o
  -4  -9   5     2623.68     2652.71     41.54 o
  -3  -9   5     3246.65     3090.69     47.63 o
  -2  -9   5       23.88       20.03      3.74 o
  -1  -9   5     1035.12     1021.38     22.13 o
   0  -9   5     5252.75     5169.94     92.75 o
   1  -9   5      487.93      474.94     11.25 o
   2  -9   5      317.41      308.54     16.68 o
   3  -9   5      234.89      185.12     10.80 o
   4  -9   5      134.59      127.85     18.96 o
   5  -9   5      242.65      245.23     12.71 o
   6  -9   5        1.05        1.15      5.66 o
   7  -9   5     2313.17     2250.25     56.39 o
 -12  -8   5      326.09      309.04     12.07 o
 -11  -8   5       68.92       66.21      5.15 o
 -10  -8   5      327.11      316.55      9.26 o
  -9  -8   5     1020.11     1007.15     19.01 o
  -8  -8   5       67.35       72.08      5.20 o
  -7  -8   5     5605.35     5442.55     92.06 o
  -6  -8   5     1435.33     1386.59     26.98 o
  -5  -8   5     2840.28     2975.00     45.70 o
  -4  -8   5     5642.86     5297.65     78.17 o
  -3  -8   5       60.58       68.10      4.05 o
  -2  -8   5     5008.63     4891.23     86.67 o
  -1  -8   5     5888.42     5563.32     97.87 o
   0  -8   5      374.75      357.80     10.56 o
   1  -8   5    12652.68    12300.10    523.76 o
   2  -8   5     1251.30     1268.26     34.55 o
   3  -8   5      150.83      124.16     14.39 o
   4  -8   5     1242.53     1106.90     30.26 o
   5  -8   5      278.56      303.87     14.06 o
   6  -8   5      179.24      170.42     10.68 o
   7  -8   5        3.22        4.90      5.89 o
   8  -8   5      686.15      675.59     22.80 o
 -12  -7   5      197.61      199.57     12.36 o
 -11  -7   5       41.08       31.06      5.37 o
 -10  -7   5      287.13      267.64      8.40 o
  -9  -7   5       11.46       -1.58      3.25 o
  -8  -7   5       62.48       48.27      4.43 o
  -7  -7   5      236.78      231.42      7.89 o
  -6  -7   5      319.34      265.55      8.77 o
  -5  -7   5      268.73      222.89      7.11 o
  -4  -7   5     4473.55     4430.65     65.72 o
  -3  -7   5       20.31       30.67      2.92 o
  -2  -7   5      496.01      450.45      9.50 o
  -1  -7   5     2636.01     2675.26     49.06 o
   0  -7   5      623.94      619.23     26.22 o
   1  -7   5      941.21      984.22     20.62 o
   2  -7   5     1993.28     1989.75     34.07 o
   3  -7   5      395.15      385.06     11.74 o
   4  -7   5     1600.25     1502.59     37.68 o
   5  -7   5      138.32      129.69      8.94 o
   6  -7   5      228.51      197.62     17.33 o
   7  -7   5        5.21        1.75      4.84 o
   8  -7   5      327.20      330.51     14.60 o
   9  -7   5      375.30      381.36     14.18 o
 -13  -6   5       40.91       27.47     12.43 o
 -12  -6   5      273.13      277.47     23.87 o
 -11  -6   5      533.88      590.17     16.46 o
 -10  -6   5       27.90       20.32      3.79 o
  -9  -6   5       39.39       30.36      3.94 o
  -8  -6   5      907.56      869.33     27.54 o
  -7  -6   5     1376.79     1284.59     24.59 o
  -6  -6   5        3.96       -2.13      1.98 o
  -5  -6   5     5327.96     5311.79     87.31 o
  -4  -6   5      576.75      643.54     12.09 o
  -3  -6   5     4904.24     5098.32     74.60 o
  -2  -6   5     6451.01     6274.66    114.40 o
  -1  -6   5     6185.90     5947.48     86.46 o
   0  -6   5     3629.26     3520.62     62.65 o
   1  -6   5     1712.55     1653.13     39.07 o
   2  -6   5     4936.71     4753.52     84.45 o
   3  -6   5     5460.17     5455.23    116.22 o
   4  -6   5        2.44        8.64      9.48 o
   5  -6   5     1414.58     1381.60     36.62 o
   6  -6   5     1294.96     1244.31     32.58 o
   7  -6   5       12.91       16.18      5.30 o
   8  -6   5       16.42       15.95      4.98 o
   9  -6   5     1131.32     1193.11     28.43 o
 -13  -5   5      850.88      932.53     45.78 o
 -12  -5   5        1.57       -5.49      5.44 o
 -11  -5   5      323.24      334.74     13.39 o
 -10  -5   5     1051.84     1043.88     27.73 o
  -9  -5   5      408.36      396.06     13.05 o
  -8  -5   5      157.30      169.58      6.63 o
  -7  -5   5       28.56       17.71      3.16 o
  -6  -5   5      977.92     1017.65     17.04 o
  -5  -5   5      566.53      586.72     11.02 o
  -4  -5   5       61.57       52.29      2.99 o
  -3  -5   5       16.61       26.25      2.37 o
  -2  -5   5      660.65      580.20     10.70 o
  -1  -5   5     3991.72     4117.52     60.42 o
   0  -5   5     1777.18     1841.73     42.31 o
   1  -5   5     1477.06     1382.71     32.60 o
   2  -5   5      104.74       98.64      7.07 o
   3  -5   5     2272.16     2329.52     42.91 o
   4  -5   5     2370.27     2271.05     62.45 o
   5  -5   5       38.62       29.32      4.56 o
   6  -5   5     1242.17     1225.21     31.40 o
   7  -5   5     2714.63     2541.14     59.17 o
   8  -5   5      136.08      123.60      8.03 o
   9  -5   5        0.18       10.84      4.83 o
  10  -5   5     1332.16     1311.07     46.43 o
 -13  -4   5      906.01      961.96     46.43 o
 -12  -4   5      221.97      220.38     20.93 o
 -11  -4   5       38.58       27.66      5.49 o
 -10  -4   5     1131.36     1115.04     28.90 o
  -9  -4   5      198.09      196.08      9.47 o
  -8  -4   5      162.30      158.62      9.16 o
  -7  -4   5     4986.20     4814.59     96.70 o
  -6  -4   5      950.90      927.97     17.09 o
  -5  -4   5       88.41       72.98      4.53 o
  -4  -4   5     3399.67     3537.06     52.06 o
  -3  -4   5     1273.80     1181.58     19.10 o
  -2  -4   5     3659.36     3316.94     48.88 o
  -1  -4   5     1039.42      910.13     17.31 o
   0  -4   5     2795.48     2793.67     47.61 o
   1  -4   5     9405.63     8915.09    188.89 o
   2  -4   5     2697.36     2748.81     60.57 o
   3  -4   5     4194.59     4269.09    113.93 o
   4  -4   5     4323.87     4077.29     88.78 o
   5  -4   5     3740.55     3888.05     85.31 o
   6  -4   5       41.06       46.51      5.89 o
   7  -4   5     1769.70     1783.42     42.73 o
   8  -4   5     2140.79     2105.81     42.58 o
   9  -4   5        0.82       -1.22      4.06 o
  10  -4   5      135.85      127.32     11.73 o
  11  -4   5      657.01      667.33     31.39 o
 -13  -3   5      176.19      202.72     20.27 o
 -11  -3   5      606.04      602.29     25.50 o
 -10  -3   5      310.25      314.68     20.93 o
  -9  -3   5     1454.31     1429.91     34.68 o
  -8  -3   5      680.76      696.05     19.19 o
  -7  -3   5     5252.21     4959.79    105.87 o
  -6  -3   5      249.09      267.15      7.93 o
  -5  -3   5      151.58      155.72      4.49 o
  -4  -3   5      302.98      262.88      5.97 o
  -3  -3   5        3.49        4.60      2.27 o
  -2  -3   5     3339.97     3447.94     58.03 o
  -1  -3   5       67.84       27.74      2.84 o
   0  -3   5     6263.79     6175.43    103.23 o
   1  -3   5       40.55       61.96      4.37 o
   2  -3   5     1780.50     1735.81     39.07 o
   3  -3   5     6506.29     6440.62    135.92 o
   4  -3   5     1584.02     1671.89     30.93 o
   5  -3   5       13.30        9.55      3.26 o
   6  -3   5     6030.78     5905.08    126.70 o
   7  -3   5      317.64      326.09     22.10 o
   8  -3   5      416.80      396.97     14.03 o
   9  -3   5      826.14      850.57     27.09 o
  10  -3   5       91.11       79.72      9.87 o
  11  -3   5      105.34      106.69     11.44 o
 -13  -2   5       28.59       25.98      9.47 o
 -12  -2   5        4.46       11.12     11.77 o
 -11  -2   5     2315.49     2338.83     56.07 o
 -10  -2   5      176.86      176.52      8.33 o
  -9  -2   5      376.94      364.06     11.03 o
  -8  -2   5     3223.40     3052.83     55.45 o
  -7  -2   5      439.16      428.86     11.05 o
  -6  -2   5      292.74      288.69      9.63 o
  -5  -2   5     1953.77     1797.31     32.59 o
  -4  -2   5      151.29      181.32      6.98 o
  -3  -2   5      101.63      125.51      3.93 o
  -2  -2   5    10744.38    10330.06    168.94 o
  -1  -2   5     3057.27     3203.39     53.74 o
   0  -2   5     7114.04     7111.76    123.60 o
   1  -2   5    12249.50    12253.46    211.89 o
   2  -2   5     3502.70     3995.15     85.31 o
   3  -2   5     3291.78     3220.81     72.93 o
   4  -2   5     1957.84     2089.36     46.47 o
   5  -2   5      244.03      242.17      8.75 o
   6  -2   5     4787.12     4794.40    103.11 o
   7  -2   5       85.64      108.05      5.76 o
   8  -2   5     1232.05     1192.68     25.83 o
   9  -2   5     1974.83     2038.18     42.75 o
  10  -2   5       30.71       29.67      5.88 o
  11  -2   5      440.10      469.31     19.92 o
  12  -2   5      593.24      611.24     24.01 o
 -12  -1   5      493.91      457.11     27.47 o
 -11  -1   5      984.35     1014.93     43.81 o
 -10  -1   5     2441.07     2425.10    102.02 o
  -9  -1   5     1398.66     1439.23     28.74 o
  -8  -1   5     2464.71     2383.19     44.11 o
  -7  -1   5     3332.88     3184.35     56.97 o
  -6  -1   5     4478.07     4416.91     77.24 o
  -5  -1   5     2757.81     2581.73     39.79 o
  -4  -1   5        2.14        9.40      3.96 o
  -3  -1   5     1081.68      932.17     21.20 o
  -2  -1   5      311.60      270.41      6.44 o
  -1  -1   5      257.97      288.28      7.06 o
   0  -1   5     2712.45     2552.81     40.78 o
   1  -1   5        5.28       12.18      1.36 o
   2  -1   5        1.90        4.48      1.73 o
   3  -1   5      327.85      523.08      9.34 o
   4  -1   5     4431.62     4825.98     84.89 o
   5  -1   5     2630.64     2605.82     47.38 o
   6  -1   5     3021.78     3036.83     58.60 o
   7  -1   5      511.40      477.46     10.61 o
   8  -1   5     5774.42     5875.60     98.07 o
   9  -1   5      393.08      400.18     13.17 o
  10  -1   5     1552.13     1576.47     37.04 o
  11  -1   5      974.72     1008.15     25.69 o
  12  -1   5        6.13       14.58      6.24 o
 -12   0   5     1031.31     1115.64     48.39 o
 -11   0   5       78.31      102.02     15.04 o
 -10   0   5       33.12       38.02      6.41 o
  -9   0   5     1294.11     1308.00     33.41 o
  -8   0   5     5961.47     5844.76    105.49 o
  -7   0   5       81.51       52.76      4.13 o
  -6   0   5     3791.83     3601.86     63.52 o
  -5   0   5      346.47      292.87      6.43 o
  -4   0   5     1010.40      955.69     16.01 o
  -3   0   5     4941.13     4888.87     84.95 o
  -2   0   5     2649.62     2474.43     43.92 o
  -1   0   5     7046.52     6890.07    155.85 o
   0   0   5       98.84       43.77      3.08 o
   1   0   5    20147.59    20914.10    301.45 o
   2   0   5        7.82        9.56      3.18 o
   3   0   5      478.77      697.31     13.80 o
   4   0   5     1408.73     1410.84     23.33 o
   5   0   5        1.38        4.58      1.52 o
   6   0   5        9.97       15.93      2.70 o
   7   0   5      968.61      954.16     15.99 o
   8   0   5    17157.97    17036.16    322.42 o
   9   0   5      559.87      561.22     16.00 o
  10   0   5       18.38       23.99      5.53 o
  11   0   5     3309.95     3367.07     67.36 o
  12   0   5      767.75      791.98     22.41 o
 -12   1   5      412.18      438.80     27.47 o
 -11   1   5      359.62      378.64     24.85 o
 -10   1   5      474.33      450.91     16.02 o
  -9   1   5     1205.63     1237.99     39.24 o
  -8   1   5     1222.41     1191.01     25.66 o
  -7   1   5     1948.97     1929.37     31.89 o
  -6   1   5     1908.80     1807.00     34.05 o
  -5   1   5     2461.30     2205.83     31.20 o
  -4   1   5        9.77       18.01      2.74 o
  -3   1   5        1.69        3.66      1.81 o
  -2   1   5      469.08      465.00     12.03 o
  -1   1   5     6531.60     7086.83    129.16 o
   0   1   5     2488.03     2625.67     43.97 o
   1   1   5    10233.41    11184.71    266.76 o
   2   1   5    15756.86    16795.38    255.02 o
   3   1   5     7064.56     7162.58    109.36 o
   4   1   5     2607.66     2852.14     39.69 o
   5   1   5     6078.39     6360.69     86.69 o
   6   1   5     1951.25     1906.44     32.44 o
   7   1   5     2942.29     2945.47     48.85 o
   8   1   5      616.42      601.88     13.74 o
   9   1   5     3521.61     3451.88     66.87 o
  10   1   5     1751.25     1829.24     57.06 o
  11   1   5      280.29      304.18     14.16 o
  12   1   5      797.07      825.15     22.67 o
  13   1   5     2027.10     2205.08     82.07 o
 -12   2   5      128.32      122.05     11.78 o
 -11   2   5      114.42      104.63     15.04 o
 -10   2   5      966.25      951.07     43.10 o
  -9   2   5      446.01      442.22     13.28 o
  -8   2   5      106.19      100.14      6.34 o
  -7   2   5     1262.20     1277.69     26.72 o
  -6   2   5      433.97      416.99      9.02 o
  -5   2   5     3552.93     3613.59     49.92 o
  -4   2   5    16696.09    17395.27    232.04 o
  -3   2   5       12.00       25.83      2.25 o
  -2   2   5     2969.18     3037.49     47.03 o
  -1   2   5     2555.41     2448.56     43.16 o
   0   2   5       23.31       31.58      2.57 o
   1   2   5    14854.33    15927.55    231.52 o
   2   2   5    19071.46    19814.77    297.73 o
   3   2   5     1257.32     1345.95     21.62 o
   4   2   5      895.47      929.05     13.77 o
   5   2   5      169.51      254.83     13.82 o
   6   2   5      764.61      824.80     15.85 o
   7   2   5      109.45      106.70      6.23 o
   8   2   5      587.38      606.70     13.65 o
   9   2   5      469.60      490.50     12.45 o
  10   2   5      130.85      133.46      7.04 o
  11   2   5      552.82      575.37     31.57 o
  12   2   5      131.28      141.12      9.42 o
  13   2   5      471.13      501.49     30.74 o
 -11   3   5        9.75        7.06      5.44 o
 -10   3   5      975.16     1032.00     32.51 o
  -9   3   5      473.01      471.10     14.14 o
  -8   3   5       44.15       43.59      6.11 o
  -7   3   5      997.96     1019.61     22.45 o
  -6   3   5     3558.56     3457.44     64.16 o
  -5   3   5     1710.20     1835.87     26.41 o
  -4   3   5     8844.41     9186.09    123.52 o
  -3   3   5    26937.63    27549.61    723.49 o
  -2   3   5        2.20        1.08      1.70 o
  -1   3   5     9031.25     9208.83    157.56 o
   0   3   5    22196.59    23191.69    395.01 o
   1   3   5     6874.00     7081.89    101.16 o
   2   3   5    12465.14    13371.76    279.99 o
   3   3   5     4044.43     4074.77     53.87 o
   4   3   5     1874.15     1834.83     25.84 o
   5   3   5     3898.08     3869.06     70.48 o
   6   3   5       88.62      103.85      4.52 o
   7   3   5     4811.37     4891.79     78.12 o
   8   3   5      833.59      795.96     25.86 o
   9   3   5     2161.30     2160.91     47.65 o
  10   3   5       30.87       33.41      4.47 o
  11   3   5     1062.87     1099.04     22.86 o
  12   3   5      270.34      265.04     18.23 o
  13   3   5      402.79      375.37     27.47 o
 -11   4   5      157.77      160.84     11.46 o
 -10   4   5      198.68      217.66     12.09 o
  -9   4   5      877.33      806.51     44.50 o
  -8   4   5     1759.70     1761.05     36.48 o
  -7   4   5        1.15        0.56      3.72 o
  -6   4   5      883.87      919.70     23.64 o
  -5   4   5     7912.06     7769.67    168.58 o
  -4   4   5     2838.66     2943.98     50.94 o
  -3   4   5     7041.48     7065.77    129.51 o
  -2   4   5     5160.04     4980.98     86.84 o
  -1   4   5      630.12      586.76     12.83 o
   0   4   5    14601.08    15917.06    270.94 o
   1   4   5      698.87      784.54     14.95 o
   2   4   5     1206.35     1055.05     15.79 o
   3   4   5       33.24       51.05      3.14 o
   4   4   5      186.66      274.12      8.32 o
   5   4   5     5243.35     5898.25    102.86 o
   6   4   5     4227.06     4441.90     70.84 o
   7   4   5      712.64      797.85     17.76 o
   8   4   5      302.80      252.61      8.50 o
   9   4   5      971.72      943.22     23.29 o
  10   4   5     1820.41     1847.09     59.94 o
  11   4   5      138.90      132.17      8.25 o
  12   4   5       13.63       17.55      7.16 o
  13   4   5     1062.87     1164.03     52.32 o
 -10   5   5      836.76      892.34     27.47 o
  -9   5   5       73.77       94.96      7.41 o
  -8   5   5      842.78      819.70     38.62 o
  -7   5   5     1072.93     1013.48     23.21 o
  -6   5   5        2.66       -0.49      3.36 o
  -5   5   5       47.98       49.20      9.28 o
  -4   5   5     1680.93     1621.01     30.94 o
  -3   5   5     2307.40     2403.89     44.05 o
  -2   5   5     6406.14     6377.02    110.75 o
  -1   5   5     1589.13     1569.19     36.14 o
   0   5   5      518.03      592.22     18.87 o
   1   5   5     1778.50     1776.30     32.08 o
   2   5   5      414.35      374.67      8.14 o
   3   5   5       70.40       75.21      3.91 o
   4   5   5     5253.70     5636.72     92.18 o
   5   5   5     4431.03     4484.60     97.45 o
   6   5   5      721.90      730.24     18.91 o
   7   5   5     1319.67     1252.78     25.00 o
   8   5   5       14.04       20.32      4.02 o
   9   5   5      608.96      593.69     16.01 o
  10   5   5     1822.74     1831.38     58.96 o
  11   5   5        9.41       -2.41      4.45 o
  12   5   5        4.94       -7.85     16.35 o
  13   5   5     1330.56     1389.64     59.51 o
  14   5   5       56.74       53.62     15.04 o
 -10   6   5      517.57      510.50     19.45 o
  -9   6   5      248.97      256.34     13.03 o
  -8   6   5      142.42      143.75      8.46 o
  -7   6   5     2772.58     2681.38     52.85 o
  -6   6   5       55.84       82.49      8.19 o
  -5   6   5       98.53      119.22      8.55 o
  -4   6   5      458.00      473.80     14.52 o
  -3   6   5     6615.18     6781.20    144.73 o
  -2   6   5      545.29      535.95     15.24 o
  -1   6   5     6140.65     6523.18    113.39 o
   0   6   5     1006.97      958.77     19.13 o
   1   6   5       18.75       10.66      2.37 o
   2   6   5       50.73       22.41      6.67 o
   3   6   5     3937.31     4000.43     66.17 o
   4   6   5      349.66      339.83      9.21 o
   5   6   5     1667.46     1568.96     27.49 o
   6   6   5     2079.36     2124.49     48.39 o
   7   6   5       10.92       16.89      2.86 o
   8   6   5      179.49      178.83      7.16 o
   9   6   5     1003.17     1002.02     28.88 o
  10   6   5       68.29       70.60     17.66 o
  11   6   5      191.06      125.19     10.61 o
  12   6   5     1354.32     1332.78     38.77 o
  13   6   5       33.03       35.27      8.32 o
  14   6   5       84.03       81.09     16.35 o
  -9   7   5       56.70       48.51      7.70 o
  -8   7   5      144.54      125.70     10.14 o
  -7   7   5      492.70      485.18     16.79 o
  -6   7   5        5.97       -1.63      5.09 o
  -5   7   5     1586.90     1394.87     51.01 o
  -4   7   5      252.33      235.04     11.03 o
  -3   7   5       81.18       82.78      6.08 o
  -2   7   5     2522.64     2526.58     46.56 o
  -1   7   5      868.08      930.57     23.58 o
   0   7   5     3467.50     3724.45     66.32 o
   1   7   5     5265.19     5439.98    128.45 o
   2   7   5     1529.93     1644.45     30.57 o
   3   7   5     8350.58     8650.48    183.11 o
   4   7   5    14034.83    14376.72    243.84 o
   5   7   5     2123.14     2170.63     32.25 o
   6   7   5     4974.32     5082.28     74.11 o
   7   7   5      784.64      697.00     18.52 o
   8   7   5      348.06      312.47      9.28 o
   9   7   5     1218.66     1104.00     31.19 o
  10   7   5      145.37      125.62      9.68 o
  11   7   5      308.47      289.26     14.52 o
  12   7   5      366.66      351.99     16.37 o
  13   7   5       53.12       72.93      9.71 o
  14   7   5       38.38       33.73      8.75 o
  -9   8   5       36.25       39.39      8.00 o
  -8   8   5     1269.14     1282.23     35.78 o
  -7   8   5       16.94       14.41      5.66 o
  -6   8   5      141.10      150.82     11.10 o
  -5   8   5     1997.10     1927.79     47.38 o
  -4   8   5        0.39        0.34      4.37 o
  -3   8   5      665.19      690.27     16.34 o
  -2   8   5     1678.00     1637.30     51.53 o
  -1   8   5     8224.57     8547.46    148.63 o
   0   8   5      671.01      662.15     18.26 o
   1   8   5    12977.30    13677.46    278.04 o
   2   8   5     9494.79    10007.66    268.75 o
   3   8   5        4.42        2.83      4.52 o
   4   8   5     1806.37     1719.67     32.09 o
   5   8   5     7664.61     7680.07    131.88 o
   6   8   5     2018.24     1959.18     35.88 o
   7   8   5     4963.02     5001.33     73.45 o
   8   8   5     1853.67     1772.46     34.40 o
   9   8   5     2514.97     2403.46     55.55 o
  10   8   5      733.62      726.55     23.53 o
  11   8   5      584.19      591.46     26.81 o
  12   8   5      142.32      145.29     11.78 o
  13   8   5       31.14       21.84      7.62 o
  14   8   5      447.39      451.53     20.75 o
  -8   9   5       48.78       33.47      7.54 o
  -7   9   5      255.31      250.85     13.73 o
  -6   9   5       69.93       56.24     11.12 o
  -5   9   5      750.88      666.30     21.47 o
  -4   9   5       43.15       46.23      6.42 o
  -3   9   5      834.41      867.11     19.74 o
  -2   9   5       35.11       29.86      4.27 o
  -1   9   5       98.72       89.05      5.53 o
   0   9   5     4223.91     4322.69     77.52 o
   1   9   5     1708.41     1858.20     43.46 o
   2   9   5     6933.26     7492.18    112.03 o
   3   9   5     3551.63     3620.42     55.73 o
   4   9   5     1029.27     1095.33     21.89 o
   5   9   5     2572.37     2593.97     47.06 o
   6   9   5     3537.46     3496.24     59.28 o
   7   9   5      151.22      148.31      6.98 o
   8   9   5     4389.54     4462.22     72.68 o
   9   9   5      308.01      290.18      9.62 o
  10   9   5      350.87      309.97     19.62 o
  11   9   5       37.53       21.58      9.16 o
  12   9   5        5.68        4.43      6.21 o
  13   9   5      358.98      362.94     23.54 o
  -7  10   5      148.04      151.27     11.78 o
  -6  10   5     1852.02     1916.07     70.63 o
  -5  10   5       70.07       51.79      7.36 o
  -4  10   5      832.69      802.45     24.49 o
  -3  10   5      338.06      362.30     11.42 o
  -2  10   5      611.32      661.46     16.48 o
  -1  10   5      147.26      120.89      7.27 o
   0  10   5      401.20      422.20     11.95 o
   1  10   5     1556.04     1568.64     52.97 o
   2  10   5      144.13      118.38      5.37 o
   3  10   5     1526.31     1593.32     40.78 o
   4  10   5     1915.21     2041.33     38.37 o
   5  10   5       98.76      100.21      5.64 o
   6  10   5     4728.92     4762.91    103.11 o
   7  10   5     1755.47     1783.46     29.04 o
   8  10   5       76.62       63.56      3.90 o
   9  10   5     4995.75     5034.01     90.92 o
  10  10   5        2.36       -3.05      5.80 o
  11  10   5        4.80        1.31      7.85 o
  12  10   5     1876.67     1930.46     71.93 o
  13  10   5      272.03      266.81     20.27 o
  -6  11   5      414.43      412.64     26.81 o
  -5  11   5      162.32      147.79     16.35 o
  -4  11   5      784.72      831.23     31.39 o
  -3  11   5      101.95       79.54      8.28 o
  -2  11   5      173.75      163.82      8.16 o
  -1  11   5     1574.66     1680.74     34.10 o
   0  11   5        5.18        5.65      3.80 o
   1  11   5        6.25        9.62      3.64 o
   2  11   5     1540.25     1595.69     40.57 o
   3  11   5        0.91       -2.46      2.44 o
   4  11   5     1896.33     1933.43     48.33 o
   5  11   5       64.52       64.69      6.47 o
   6  11   5     1118.37     1055.85     50.03 o
   7  11   5     3656.25     3692.74     82.31 o
   8  11   5      383.79      367.75      9.14 o
   9  11   5     1868.02     1899.70     31.18 o
  10  11   5      799.28      807.43     19.81 o
  11  11   5        0.85        3.92      8.50 o
  12  11   5     1334.44     1417.11     56.24 o
  13  11   5       37.15       27.47     10.46 o
  -5  12   5        4.67        5.89      9.81 o
  -4  12   5      516.28      535.53     20.33 o
  -3  12   5       33.24       31.41      6.60 o
  -2  12   5     1106.13     1153.83     37.70 o
  -1  12   5       51.84       53.23      6.23 o
   0  12   5      478.43      481.04     13.84 o
   1  12   5       65.68       66.19      7.19 o
   2  12   5     1637.32     1760.50     39.44 o
   3  12   5       59.19       49.21      4.33 o
   4  12   5      510.43      582.77     19.07 o
   5  12   5     2741.99     3065.51     69.34 o
   6  12   5      389.75      378.07     14.78 o
   7  12   5      588.71      586.60     18.94 o
   8  12   5     5127.33     5334.84     96.71 o
   9  12   5     1004.11      998.52     19.01 o
  10  12   5      270.66      293.11     11.13 o
  11  12   5     3227.00     3345.28     63.64 o
  12  12   5      583.77      608.17     31.39 o
  -4  13   5       58.19       74.55     13.73 o
  -3  13   5     1978.13     2040.94     52.48 o
  -2  13   5        1.55        5.89      5.55 o
  -1  13   5      161.89      187.58      9.42 o
   0  13   5      363.91      379.09     19.78 o
   1  13   5      132.54      124.55      9.47 o
   2  13   5     1304.15     1292.52     68.01 o
   3  13   5     1200.06     1263.90     23.27 o
   4  13   5     1126.24     1161.38     30.39 o
   5  13   5      714.02      735.09     22.42 o
   6  13   5      681.23      701.77     25.83 o
   7  13   5     1549.19     1592.45     40.46 o
   8  13   5       99.72       88.64      8.24 o
   9  13   5      926.48      970.57     23.01 o
  10  13   5     1128.74     1258.15     23.07 o
  11  13   5      117.58      101.04      7.79 o
  -3  14   5       36.77       46.43     11.77 o
  -2  14   5      747.43      744.19     35.97 o
  -1  14   5        1.27       11.77      9.16 o
   0  14   5       63.91       65.24      8.00 o
   1  14   5       79.10       93.90      8.79 o
   2  14   5      307.00      279.73     11.20 o
   3  14   5        0.16       -2.10      3.74 o
   4  14   5      684.13      762.99     27.32 o
   5  14   5      327.65      355.33     11.83 o
   6  14   5      231.74      198.61     20.27 o
   7  14   5     1387.03     1434.66     37.92 o
   8  14   5      928.95      944.27     22.90 o
   9  14   5      721.45      788.31     20.60 o
  10  14   5     2483.25     2630.48     63.35 o
  11  14   5      768.60      811.31     20.91 o
  -1  15   5     3006.01     3099.06    105.94 o
   0  15   5      235.45      215.15     12.95 o
   1  15   5        2.45       -7.09      9.27 o
   2  15   5      815.13      845.95     44.95 o
   3  15   5      547.05      549.38     16.23 o
   4  15   5       48.25       38.08      7.16 o
   5  15   5      416.57      459.74     17.55 o
   6  15   5      448.29      423.85     16.87 o
   7  15   5       59.48       60.24      8.50 o
   8  15   5       75.62       60.58     14.39 o
   9  15   5      487.59      499.48     26.48 o
  10  15   5       23.42       23.82      7.07 o
   1  16   5      155.95      162.10      9.67 o
   2  16   5       31.31       42.39      6.40 o
   3  16   5       21.89       12.00      6.42 o
   4  16   5       44.66       39.89     11.12 o
   5  16   5       52.92       76.51     12.43 o
   6  16   5        6.19       -5.89      5.55 o
   7  16   5      131.92      131.28     10.86 o
   8  16   5      409.55      460.53     18.94 o
   9  16   5      352.26      340.96     18.96 o
   5  17   5       16.87       26.81     11.12 o
  -6 -14   6     1186.03     1223.54     51.66 o
  -5 -14   6       87.35       98.54     12.43 o
  -4 -14   6      176.21      187.93     12.92 o
  -3 -14   6      856.71      924.78     60.16 o
  -8 -13   6     2390.91     2522.35     48.36 o
  -7 -13   6     1959.87     2120.98     41.58 o
  -6 -13   6     1553.70     1631.30     43.46 o
  -5 -13   6     2315.89     2466.12     78.80 o
  -4 -13   6     3665.44     3967.74     90.82 o
  -3 -13   6     1264.05     1385.75     30.81 o
  -2 -13   6      322.51      311.21     15.02 o
  -1 -13   6     1074.44     1084.94     26.54 o
   0 -13   6       15.90       23.46      7.23 o
   1 -13   6      502.09      516.26     21.21 o
  -9 -12   6      835.89      785.74     19.90 o
  -8 -12   6        5.74       -3.20      4.33 o
  -7 -12   6      562.00      500.58     14.53 o
  -6 -12   6     1602.44     1568.20     31.97 o
  -5 -12   6      325.63      321.78     14.80 o
  -4 -12   6     1262.10     1300.87     28.68 o
  -3 -12   6      160.64      141.69     16.29 o
  -2 -12   6        6.03       13.95      4.53 o
  -1 -12   6       38.04       39.73      6.69 o
   0 -12   6      304.89      288.35     15.04 o
   1 -12   6      485.00      513.78     20.27 o
   2 -12   6      458.14      496.28     20.08 o
   3 -12   6       15.60       -3.27      5.55 o
 -10 -11   6      170.16      140.75      9.68 o
  -9 -11   6      687.17      637.86     16.82 o
  -8 -11   6       49.55       40.56      5.29 o
  -7 -11   6        6.20       -0.48      3.94 o
  -6 -11   6     1997.45     1888.60     36.58 o
  -5 -11   6      863.93      829.38     19.21 o
  -4 -11   6     1563.58     1605.70     33.34 o
  -3 -11   6     1017.66      959.17     22.26 o
  -2 -11   6       84.24       73.65      6.16 o
  -1 -11   6     2178.29     2219.93     43.64 o
   0 -11   6     1063.35     1045.03     32.37 o
   1 -11   6     1368.98     1271.15     35.35 o
   2 -11   6      882.56      870.34     27.49 o
   3 -11   6      767.97      771.77     25.64 o
   4 -11   6       23.87       15.81      6.60 o
 -11 -10   6       54.86       45.11      5.20 o
 -10 -10   6      302.86      303.44      9.84 o
  -9 -10   6       19.23       14.64      4.43 o
  -8 -10   6      137.34      103.52      6.73 o
  -7 -10   6     1212.87     1153.77     24.86 o
  -6 -10   6      327.80      264.67      9.62 o
  -5 -10   6      472.25      421.80     10.36 o
  -4 -10   6      906.14      895.81     17.20 o
  -3 -10   6     1411.53     1333.73     28.18 o
  -2 -10   6     3171.14     3135.01     58.49 o
  -1 -10   6       97.78      117.20      8.29 o
   0 -10   6      360.43      356.28     16.37 o
   1 -10   6     2469.53     2418.32     81.08 o
   2 -10   6       18.69       14.09      5.96 o
   3 -10   6      184.86      152.16     17.33 o
   4 -10   6     1291.83     1209.05     34.43 o
   5 -10   6       27.75       15.51      6.28 o
 -12  -9   6      128.78      137.70     10.80 o
 -11  -9   6        5.72        2.46      3.88 o
 -10  -9   6       51.18       46.37      4.88 o
  -9  -9   6       11.00       -1.21      3.29 o
  -8  -9   6      139.46      143.12     11.04 o
  -7  -9   6     1465.16     1413.17     24.86 o
  -6  -9   6       40.31       33.17      4.51 o
  -5  -9   6       72.85       60.80      4.19 o
  -4  -9   6     4095.54     4008.41     60.68 o
  -3  -9   6      392.41      386.34      9.56 o
  -2  -9   6     3262.28     3163.65     58.37 o
  -1  -9   6     3871.08     3835.22     69.69 o
   0  -9   6      812.39      802.99     38.86 o
   1  -9   6      527.01      551.00     13.77 o
   2  -9   6      235.36      245.17     12.20 o
   3  -9   6      439.35      398.78     15.70 o
   4  -9   6     1779.13     1662.24     43.00 o
   5  -9   6      526.50      513.22     33.35 o
   6  -9   6      744.31      691.71     23.32 o
 -12  -8   6      392.88      390.88     19.62 o
 -11  -8   6       74.48       59.41      5.27 o
 -10  -8   6      331.52      311.64      9.48 o
  -9  -8   6      421.48      381.43     11.36 o
  -8  -8   6        6.82        6.34      3.55 o
  -7  -8   6      898.33      853.66     18.66 o
  -6  -8   6      492.62      471.02     12.31 o
  -5  -8   6        4.01       11.63      2.79 o
  -4  -8   6     1222.70     1159.57     20.38 o
  -3  -8   6     3349.53     3200.77     48.88 o
  -2  -8   6      958.76      946.66     17.20 o
  -1  -8   6      633.00      558.44     14.09 o
   0  -8   6     1437.52     1341.17     27.17 o
   1  -8   6     2430.39     2418.44     64.24 o
   2  -8   6        4.85        8.18      3.01 o
   3  -8   6     3535.45     3434.78     78.61 o
   4  -8   6     4305.38     4000.71     90.63 o
   5  -8   6      631.34      553.33     27.47 o
   6  -8   6     1187.12     1123.49     31.87 o
   7  -8   6       87.35       93.25      8.94 o
 -12  -7   6       61.74       70.96      6.99 o
 -11  -7   6      438.71      475.80     12.05 o
 -10  -7   6      133.40      124.59      6.91 o
  -9  -7   6       36.73       29.72      4.43 o
  -8  -7   6      333.64      331.38     11.52 o
  -7  -7   6      241.19      205.55      8.08 o
  -6  -7   6      305.38      258.65      8.66 o
  -5  -7   6      169.96      198.22      6.34 o
  -4  -7   6        0.58       -1.84      2.32 o
  -3  -7   6       84.15       61.26      3.85 o
  -2  -7   6     4455.26     4349.74     64.54 o
  -1  -7   6      156.79      111.42      5.91 o
   0  -7   6        7.70        9.38      3.13 o
   1  -7   6     3408.72     3261.73     59.13 o
   2  -7   6       55.08       49.09      4.06 o
   3  -7   6      495.38      489.66     25.83 o
   4  -7   6     1990.10     1824.52     64.41 o
   5  -7   6      140.50      138.19      9.40 o
   6  -7   6     1168.51     1029.74     30.74 o
   7  -7   6       10.47       12.32      5.32 o
   8  -7   6       18.27       12.17      5.80 o
 -12  -6   6       36.43       34.30      5.71 o
 -11  -6   6      169.86      186.58     11.07 o
 -10  -6   6     1161.93     1149.81     23.55 o
  -9  -6   6      103.67       99.02      7.93 o
  -8  -6   6       11.62        4.76      3.23 o
  -7  -6   6     2556.29     2523.56     44.73 o
  -6  -6   6      331.62      364.89      9.91 o
  -5  -6   6      265.32      243.28      7.36 o
  -4  -6   6      754.35      822.12     14.88 o
  -3  -6   6     2452.57     2365.55     36.49 o
  -2  -6   6        0.94       -0.85      2.45 o
  -1  -6   6     1250.47     1276.59     21.11 o
   0  -6   6     4970.99     4703.12     85.22 o
   1  -6   6     8453.39     8498.52    350.84 o
   2  -6   6      739.31      740.17     21.56 o
   3  -6   6     2277.58     2119.88     49.93 o
   4  -6   6     2473.65     2335.95     54.56 o
   5  -6   6     2547.31     2431.28     86.32 o
   6  -6   6       20.98       35.67      5.77 o
   7  -6   6     1918.09     1866.09     62.45 o
   8  -6   6     1986.90     1941.97     48.49 o
   9  -6   6        0.79        5.21      4.89 o
 -12  -5   6      941.72      950.72     27.05 o
 -11  -5   6     1124.41     1103.14     29.82 o
 -10  -5   6      346.79      359.08     16.66 o
  -9  -5   6     2117.23     2144.71     41.56 o
  -8  -5   6      848.57      797.02     23.40 o
  -7  -5   6      100.89       91.10      6.21 o
  -6  -5   6     1080.45     1026.62     21.33 o
  -5  -5   6      238.21      236.08      6.30 o
  -4  -5   6       15.89       11.73      2.25 o
  -3  -5   6      146.20      118.65      4.81 o
  -2  -5   6      139.05      138.62      4.91 o
  -1  -5   6        4.63       -0.65      2.30 o
   0  -5   6      105.62       82.60      8.50 o
   1  -5   6     1381.72     1302.35     31.21 o
   2  -5   6      944.66      906.02     23.87 o
   3  -5   6      579.46      550.76     13.17 o
   4  -5   6      904.69      859.81     23.11 o
   5  -5   6      162.91      153.73     16.02 o
   6  -5   6     4293.62     4234.15     93.87 o
   7  -5   6      197.65      202.68     10.52 o
   8  -5   6     1158.71     1117.42     26.13 o
   9  -5   6     1639.33     1695.74     37.00 o
  10  -5   6       12.54       14.86      9.16 o
 -11  -4   6     1550.34     1577.34     39.31 o
 -10  -4   6      210.99      210.98     10.64 o
  -9  -4   6       21.99       16.44      4.84 o
  -8  -4   6      741.50      709.82     20.41 o
  -7  -4   6      124.76      134.02      5.67 o
  -6  -4   6     2409.48     2358.39     35.95 o
  -5  -4   6        1.25       -0.98      2.08 o
  -4  -4   6       45.31       60.99      3.12 o
  -3  -4   6     1853.47     1719.65     26.74 o
  -2  -4   6     1309.98     1339.63     22.75 o
  -1  -4   6        6.87        4.50      2.76 o
   0  -4   6     2869.05     2793.66     47.82 o
   1  -4   6     5385.18     5148.97    110.75 o
   2  -4   6      199.42      234.05      8.75 o
   3  -4   6     6490.72     6250.14    108.99 o
   4  -4   6     2340.12     2230.60     50.86 o
   5  -4   6       86.67       98.12      6.89 o
   6  -4   6     4395.86     4150.13     91.55 o
   7  -4   6     5063.00     4960.99    190.63 o
   8  -4   6       70.91       78.35      6.46 o
   9  -4   6     3949.35     3995.35     76.38 o
  10  -4   6      204.57      193.94     13.83 o
 -11  -3   6      579.98      607.52     26.81 o
 -10  -3   6     1473.52     1563.22     38.15 o
  -9  -3   6      148.50      175.83     12.75 o
  -8  -3   6      931.30      905.31     23.81 o
  -7  -3   6     4290.67     4061.49     88.07 o
  -6  -3   6      636.98      574.10     10.67 o
  -5  -3   6     6016.41     5974.55     86.47 o
  -4  -3   6       84.21      109.31      4.10 o
  -3  -3   6       16.16        4.96      1.92 o
  -2  -3   6     4827.66     5204.44     87.02 o
  -1  -3   6       34.76       37.39      3.06 o
   0  -3   6     2113.83     1923.94     33.60 o
   1  -3   6      207.30      190.36      7.40 o
   2  -3   6     5052.17     5063.09    116.08 o
   3  -3   6        9.95       32.76      3.05 o
   4  -3   6       71.30       91.49      4.30 o
   5  -3   6     4922.86     4963.80    107.28 o
   6  -3   6       92.26      106.92      7.07 o
   7  -3   6        3.98       11.03      3.52 o
   8  -3   6     3022.31     3004.99     73.24 o
   9  -3   6       22.79       20.21      8.17 o
  10  -3   6     1274.18     1237.76     36.96 o
  11  -3   6       53.46       58.96      9.40 o
 -11  -2   6       11.55        8.63      5.44 o
 -10  -2   6      527.54      507.10     13.94 o
  -9  -2   6     2053.24     2029.93     43.95 o
  -8  -2   6      585.79      568.62     14.14 o
  -7  -2   6     4263.23     4068.13     87.60 o
  -6  -2   6     3234.50     3048.13     66.57 o
  -5  -2   6     2320.76     2326.00     41.90 o
  -4  -2   6     7739.80     7503.07    111.38 o
  -3  -2   6        6.08       10.23      1.83 o
  -2  -2   6      175.44      178.23      5.47 o
  -1  -2   6      122.24      155.60      5.30 o
   0  -2   6     5891.43     6024.53     87.65 o
   1  -2   6      149.00      112.34      6.04 o
   2  -2   6       30.33       38.77      2.88 o
   3  -2   6     3862.65     3791.28     66.45 o
   4  -2   6     2264.16     2348.27     51.31 o
   5  -2   6     1400.52     1433.32     33.50 o
   6  -2   6      552.91      568.00     16.11 o
   7  -2   6        2.71        3.70      2.97 o
   8  -2   6     2012.74     1930.84     38.59 o
   9  -2   6      127.47      134.84     11.44 o
  10  -2   6        5.89        2.25      7.85 o
  11  -2   6     2405.97     2501.82     64.89 o
 -12  -1   6     1525.28     1563.59     61.47 o
 -11  -1   6      863.16      907.15     26.44 o
 -10  -1   6      502.16      498.67     17.58 o
  -9  -1   6     3249.79     3251.93     61.85 o
  -8  -1   6     2858.67     2726.60     50.28 o
  -7  -1   6     1491.58     1417.88     27.77 o
  -6  -1   6     5850.25     5570.67     96.75 o
  -5  -1   6     5823.83     5519.38     82.79 o
  -4  -1   6     3231.25     3265.30     57.50 o
  -3  -1   6     6815.27     6775.79    111.67 o
  -2  -1   6     2318.40     2115.65     36.37 o
  -1  -1   6     2231.23     2443.79     41.75 o
   0  -1   6      109.81      117.17      6.32 o
   1  -1   6      871.82      768.81     14.25 o
   2  -1   6      641.91      440.71      9.80 o
   3  -1   6        3.53       14.93      2.80 o
   4  -1   6      466.50      454.42     10.52 o
   5  -1   6     2151.39     2148.67     39.71 o
   6  -1   6       11.91       12.56      2.88 o
   7  -1   6       28.76       28.31      3.52 o
   8  -1   6      666.04      678.10     16.19 o
   9  -1   6     1406.15     1374.03     55.26 o
  10  -1   6     3087.39     3071.05    145.50 o
  11  -1   6        0.33        4.27      7.19 o
  12  -1   6     1367.30     1445.22     42.27 o
 -12   0   6        2.14        0.65     10.46 o
 -11   0   6      449.17      426.13     16.65 o
 -10   0   6     2285.45     2252.39     54.26 o
  -9   0   6      268.33      249.26     11.78 o
  -8   0   6      114.23      108.06      7.13 o
  -7   0   6     5455.20     5605.06     97.73 o
  -6   0   6      191.29      179.80      6.66 o
  -5   0   6      819.62      847.12     14.92 o
  -4   0   6     4575.09     4392.34     66.19 o
  -3   0   6      181.53      200.75      6.02 o
  -2   0   6     1394.47     1343.12     23.72 o
  -1   0   6      516.75      416.91      8.84 o
   0   0   6      406.56      311.29      7.40 o
   1   0   6     3038.78     3182.31     46.83 o
   2   0   6        1.61        4.93      1.73 o
   3   0   6      166.77      114.53      3.55 o
   4   0   6      180.41      208.10      5.95 o
   5   0   6      317.33      340.26      7.74 o
   6   0   6     1738.95     1689.52     29.17 o
   7   0   6       25.94       20.87      3.21 o
   8   0   6       84.57       85.47      7.70 o
   9   0   6      236.20      268.03     21.91 o
  10   0   6     1840.89     1818.95     99.73 o
  11   0   6      768.52      800.01     38.26 o
  12   0   6      195.82      228.84     27.47 o
 -12   1   6       90.11       55.59     13.08 o
 -11   1   6      106.72      126.99      9.42 o
 -10   1   6     1693.50     1659.68     42.22 o
  -9   1   6      564.93      571.43     36.29 o
  -8   1   6       45.75       50.62      6.13 o
  -7   1   6     3750.28     3604.16     64.00 o
  -6   1   6     4083.53     4179.58     73.31 o
  -5   1   6       10.53        9.75      2.03 o
  -4   1   6     4223.17     4378.60     65.94 o
  -3   1   6     4230.21     4004.57     70.35 o
  -2   1   6       82.56       68.71      3.78 o
  -1   1   6     6863.73     7023.38    147.19 o
   0   1   6     2060.30     2104.41     35.88 o
   1   1   6      675.27      654.79     12.31 o
   2   1   6      534.12      481.50     10.29 o
   3   1   6      344.57      264.33      4.98 o
   4   1   6     5881.30     6064.66     93.26 o
   5   1   6     6246.83     6339.54     86.70 o
   6   1   6      303.48      298.37      7.01 o
   7   1   6     1987.02     1891.04     31.47 o
   8   1   6     1739.14     1688.16     47.39 o
   9   1   6     3300.76     3303.83     75.61 o
  10   1   6       27.65       37.36      5.75 o
  11   1   6     1374.21     1410.16     51.33 o
  12   1   6     1454.20     1490.35     64.74 o
  13   1   6      898.98      935.15     47.74 o
 -11   2   6       25.60       40.03      6.89 o
 -10   2   6        7.96        4.28      5.02 o
  -9   2   6       48.12       38.81      5.93 o
  -8   2   6      361.57      379.79     11.72 o
  -7   2   6      424.66      432.68     12.16 o
  -6   2   6       68.20       67.05      3.82 o
  -5   2   6     5368.56     5221.04     71.19 o
  -4   2   6        6.47        5.21      1.66 o
  -3   2   6       13.52       35.21      2.88 o
  -2   2   6    11146.70    10582.15    213.65 o
  -1   2   6      233.76      210.05      6.60 o
   0   2   6    11087.20    11385.83    162.18 o
   1   2   6     3902.14     4357.87     64.25 o
   2   2   6     1106.56     1198.37     22.48 o
   3   2   6     1625.42     1762.32     24.86 o
   4   2   6       86.56       87.47      3.24 o
   5   2   6       55.06       56.32      2.44 o
   6   2   6     1281.66     1402.59     20.55 o
   7   2   6     1796.53     1758.07     52.62 o
   8   2   6      747.87      738.63     18.50 o
   9   2   6        3.45        1.24      3.37 o
  10   2   6     2016.57     1989.21     36.08 o
  11   2   6      104.77       99.13      8.01 o
  12   2   6      269.94      287.73     34.66 o
  13   2   6      285.44      324.36     26.81 o
 -11   3   6       47.89       47.90      7.37 o
 -10   3   6       29.82       29.15      6.28 o
  -9   3   6      516.80      499.82     20.86 o
  -8   3   6      115.05      118.27      6.83 o
  -7   3   6     1326.79     1352.06     36.00 o
  -6   3   6     1112.42     1091.54     30.54 o
  -5   3   6     2056.13     2144.22     30.64 o
  -4   3   6      857.48      886.99     13.84 o
  -3   3   6       24.41        8.91      2.74 o
  -2   3   6    18042.69    18349.27    644.68 o
  -1   3   6     8058.17     8044.08    137.93 o
   0   3   6     1249.04     1257.86     23.27 o
   1   3   6    27175.32    27100.15    386.79 o
   2   3   6     7782.87     7891.49    114.63 o
   3   3   6      131.39      119.59      4.98 o
   4   3   6     4024.08     3685.22     57.11 o
   5   3   6    11102.55    11948.04    161.15 o
   6   3   6      325.38      390.42      7.26 o
   7   3   6     3005.09     3046.05    102.34 o
   8   3   6      287.19      314.01      8.90 o
   9   3   6      137.97      142.40      6.45 o
  10   3   6      235.75      252.33      9.04 o
  11   3   6      286.41      297.38     10.22 o
  12   3   6      133.01      118.98     11.73 o
  13   3   6     1062.18     1108.44     52.97 o
 -11   4   6       72.98       71.19      8.32 o
 -10   4   6       36.41       29.73      6.28 o
  -9   4   6      303.30      285.83     13.41 o
  -8   4   6       80.84       82.57      6.34 o
  -7   4   6     1922.91     1946.50     54.49 o
  -6   4   6     4165.37     4172.49    151.59 o
  -5   4   6       82.18      107.59      4.77 o
  -4   4   6     3119.12     2958.59     41.34 o
  -3   4   6    11283.64    11325.67    229.56 o
  -2   4   6       34.14       30.58      3.12 o
  -1   4   6    10488.42    10289.07    176.43 o
   0   4   6    27470.91    29003.75    493.92 o
   1   4   6       58.27       86.63     10.40 o
   2   4   6    10659.65    11284.12    160.20 o
   3   4   6      696.77      631.56     15.02 o
   4   4   6       88.03      160.74      4.02 o
   5   4   6      344.79      376.26      7.59 o
   6   4   6     1478.25     1513.56     21.97 o
   7   4   6        0.10        4.19      3.02 o
   8   4   6     1083.33     1013.03     23.44 o
   9   4   6      131.44      121.69      6.42 o
  10   4   6        5.49        0.79      3.61 o
  11   4   6      343.06      326.30     12.95 o
  12   4   6      299.24      336.07     18.64 o
  13   4   6        4.50      -16.35      9.16 o
 -10   5   6      683.11      696.65     23.18 o
  -9   5   6      158.58      156.73     24.20 o
  -8   5   6     1019.19     1051.23     29.29 o
  -7   5   6      442.39      406.61     13.68 o
  -6   5   6      570.73      614.08     23.28 o
  -5   5   6      551.00      515.36     16.04 o
  -4   5   6      144.49      164.17      5.52 o
  -3   5   6     2306.62     2335.28     42.91 o
  -2   5   6     2941.95     2938.45     52.86 o
  -1   5   6     3356.11     3287.52     58.39 o
   0   5   6     2748.35     2437.14     43.79 o
   1   5   6     9531.10     9924.85    169.88 o
   2   5   6     1971.96     2151.90     31.77 o
   3   5   6     2992.48     3054.97     57.12 o
   4   5   6     1218.44     1156.50     25.64 o
   5   5   6      822.69      882.91     21.79 o
   6   5   6       23.76        9.92      2.34 o
   7   5   6     1723.99     1625.29     37.43 o
   8   5   6       65.25       54.36      5.49 o
   9   5   6     1444.78     1419.89     40.27 o
  10   5   6        4.96        2.14      5.02 o
  11   5   6        2.77      -10.43      6.87 o
  12   5   6     1074.02     1061.85     33.00 o
  13   5   6       70.59       53.27      9.47 o
 -10   6   6       47.58       43.47      7.50 o
  -9   6   6        0.04        0.08      5.05 o
  -8   6   6      975.26      935.71     27.44 o
  -7   6   6       67.33       64.32      5.86 o
  -6   6   6      271.81      281.13      9.88 o
  -5   6   6     5976.77     5859.39    188.97 o
  -4   6   6      596.37      583.82     13.80 o
  -3   6   6       58.71       57.18      4.23 o
  -2   6   6     3279.84     3274.62     58.90 o
  -1   6   6     3132.31     3364.85     73.92 o
   0   6   6       33.56       28.82      3.56 o
   1   6   6     6008.49     6222.80    107.72 o
   2   6   6    13324.17    14720.87    256.75 o
   3   6   6     4875.44     5290.58     75.95 o
   4   6   6     3536.19     3585.80     76.76 o
   5   6   6      913.86      833.29     23.47 o
   6   6   6      145.88      145.73      6.53 o
   7   6   6     1082.64     1039.52     25.41 o
   8   6   6     1333.07     1320.69     31.55 o
   9   6   6        3.00        1.96      5.89 o
  10   6   6     1006.55      949.78     28.66 o
  11   6   6        0.37       -3.49      5.49 o
  12   6   6      909.24      871.56     54.60 o
  13   6   6        9.37      -10.46      8.50 o
  -9   7   6        7.71        0.26      5.44 o
  -8   7   6       67.46       65.05      8.17 o
  -7   7   6      224.62      172.44     10.68 o
  -6   7   6        0.73        5.12      6.60 o
  -5   7   6      155.14      178.24     10.57 o
  -4   7   6      141.84      113.75      9.55 o
  -3   7   6       32.11       34.73      3.74 o
  -2   7   6      146.86      155.69      6.54 o
  -1   7   6      105.26      135.75      5.78 o
   0   7   6     3370.54     3268.11     58.51 o
   1   7   6     5042.41     5501.10     95.89 o
   2   7   6     7517.39     7738.07    166.13 o
   3   7   6     5490.62     5758.18     99.66 o
   4   7   6     3772.35     3997.55     86.00 o
   5   7   6     5980.57     5981.92    126.69 o
   6   7   6      877.28      833.31     15.92 o
   7   7   6      625.56      593.91     16.65 o
   8   7   6     7042.85     6993.91    151.96 o
   9   7   6      474.70      419.18     22.89 o
  10   7   6     1676.91     1625.72     60.82 o
  11   7   6     1271.21     1199.34     48.39 o
  12   7   6        6.28      -11.12      7.85 o
  13   7   6        2.76       -5.23      7.85 o
  14   7   6      206.65      196.84     19.62 o
  -9   8   6      254.35      243.76     17.66 o
  -8   8   6        3.05       -1.99      5.49 o
  -7   8   6       29.15       19.24      7.19 o
  -6   8   6     1433.86     1453.41     38.13 o
  -5   8   6       32.42       39.45      6.13 o
  -4   8   6       37.74       30.20      5.49 o
  -3   8   6     5236.13     5196.14     92.50 o
  -2   8   6     1450.76     1411.84     29.91 o
  -1   8   6      864.66      910.67     19.50 o
   0   8   6     5600.33     5712.02    119.82 o
   1   8   6      649.64      690.87     17.35 o
   2   8   6     2323.33     2516.69     45.80 o
   3   8   6     7868.32     8000.97    138.04 o
   4   8   6     1548.11     1613.83     36.98 o
   5   8   6     1226.10     1275.61     29.55 o
   6   8   6     6630.98     6437.88    127.37 o
   7   8   6     3471.45     3464.86     60.01 o
   8   8   6      477.74      457.97     30.08 o
   9   8   6     2184.60     2129.36     49.71 o
  10   8   6     1291.31     1183.65     46.43 o
  11   8   6      209.22      188.34     17.00 o
  12   8   6      523.32      525.78     28.12 o
  13   8   6      574.11      591.82     32.04 o
  14   8   6      182.13      186.38     20.27 o
  -8   9   6      339.42      351.80     16.47 o
  -7   9   6       39.76       38.81      7.62 o
  -6   9   6      115.30       99.97     17.00 o
  -5   9   6      136.42      135.01      9.87 o
  -4   9   6      515.94      481.15     20.27 o
  -3   9   6      176.74      170.95      7.42 o
  -2   9   6       14.85       13.55      3.64 o
  -1   9   6        1.66       -4.63      2.75 o
   0   9   6       73.44       78.17      5.15 o
   1   9   6       50.06       46.02      4.41 o
   2   9   6     7059.59     7409.74    128.99 o
   3   9   6      134.34      118.91      5.40 o
   4   9   6     4392.09     4475.58     97.33 o
   5   9   6     1299.38     1255.92     29.80 o
   6   9   6     1782.89     1869.64     60.82 o
   7   9   6     4569.20     4517.00     76.74 o
   8   9   6      296.56      236.38     11.44 o
   9   9   6      481.25      483.31     19.95 o
  10   9   6     1061.01     1016.89     41.85 o
  11   9   6       57.52       34.66      9.81 o
  12   9   6      570.33      618.64     31.39 o
  13   9   6       47.95       30.08     10.46 o
  -7  10   6      524.11      553.76     21.41 o
  -6  10   6      693.93      733.02     29.75 o
  -5  10   6      308.85      290.65     16.68 o
  -4  10   6      261.21      294.77     13.64 o
  -3  10   6       70.18       51.57      5.40 o
  -2  10   6      749.13      759.56     21.04 o
  -1  10   6     3775.74     3734.68     68.34 o
   0  10   6      193.20      213.50     13.95 o
   1  10   6     1145.44     1098.39     23.15 o
   2  10   6     3490.17     3756.71     67.70 o
   3  10   6       22.88       27.41      4.17 o
   4  10   6       37.98       32.85      3.64 o
   5  10   6     5540.36     5569.85     97.52 o
   6  10   6      228.85      216.18     17.98 o
   7  10   6      133.19      117.52      7.46 o
   8  10   6     1161.56     1200.53     23.25 o
   9  10   6     2130.63     2154.11     51.43 o
  10  10   6      681.68      699.07     20.73 o
  11  10   6     2081.91     2163.26     77.82 o
  12  10   6      769.23      787.35     37.28 o
  13  10   6      173.29      185.07     18.31 o
  -6  11   6      802.75      771.40     48.72 o
  -5  11   6      980.50     1052.42     36.95 o
  -4  11   6      501.13      502.85     25.50 o
  -3  11   6      486.44      498.24     18.26 o
  -2  11   6      622.08      650.60     40.54 o
  -1  11   6       82.12       65.60      5.66 o
   0  11   6     2107.48     2072.87     40.40 o
   1  11   6      689.21      715.21     17.11 o
   2  11   6      120.75      117.50      9.20 o
   3  11   6      120.17      177.85      7.42 o
   4  11   6     1040.43     1036.82     22.12 o
   5  11   6      364.76      374.06     13.39 o
   6  11   6      560.58      614.75     18.72 o
   7  11   6      176.96      154.11     13.73 o
   8  11   6      490.94      462.84     10.62 o
   9  11   6     1300.98     1337.14     26.33 o
  10  11   6      115.74      120.53      8.80 o
  11  11   6     1732.79     1763.70     66.05 o
  12  11   6      490.78      517.27     28.77 o
  13  11   6       34.14       20.27     11.12 o
  -5  12   6      176.67      198.86     17.98 o
  -4  12   6      509.79      580.39     21.26 o
  -3  12   6      306.45      328.64     14.56 o
  -2  12   6      286.26      292.66     11.20 o
  -1  12   6       50.38       46.56      5.53 o
   0  12   6      621.74      635.14     16.48 o
   1  12   6       90.07       81.30     10.38 o
   2  12   6     2115.74     2163.79     42.03 o
   3  12   6     1183.67     1231.89     34.87 o
   4  12   6      461.41      494.71     22.43 o
   5  12   6        0.24       -1.79      9.16 o
   6  12   6      557.72      528.67     17.55 o
   7  12   6     2332.87     2298.46     54.33 o
   8  12   6        4.82       -0.90      5.65 o
   9  12   6     1586.25     1576.85     27.05 o
  10  12   6     3616.88     3717.90    117.06 o
  11  12   6      484.61      493.39     17.87 o
  12  12   6      440.51      431.61     25.50 o
  13  12   6     1947.93     1909.53     72.59 o
  -4  13   6      521.51      520.82     20.28 o
  -3  13   6      320.65      313.62     15.49 o
  -2  13   6       45.94       56.64      8.08 o
  -1  13   6     2590.70     2666.84     52.23 o
   0  13   6        0.36       -0.02      4.01 o
   1  13   6       82.47       91.10      6.92 o
   2  13   6     1070.52     1131.59     25.17 o
   3  13   6        1.64       -5.02      3.36 o
   4  13   6     1415.40     1358.67     62.79 o
   5  13   6      562.32      610.47     19.65 o
   6  13   6      440.88      378.91     15.02 o
   7  13   6     2154.25     2226.88     53.41 o
   8  13   6     1219.56     1232.85     27.29 o
   9  13   6      528.60      535.99     15.56 o
  10  13   6      799.37      836.64     19.03 o
  11  13   6     1002.79     1029.12     29.69 o
  12  13   6      608.58      623.87     32.04 o
  -3  14   6      333.01      344.75     16.63 o
  -2  14   6      299.04      307.34     18.31 o
  -1  14   6      479.10      524.24     16.11 o
   0  14   6       72.18       80.92      7.04 o
   1  14   6      248.99      243.71     10.18 o
   2  14   6     1728.52     1758.34     51.20 o
   3  14   6       26.66       22.00      4.65 o
   4  14   6        5.34        7.51      5.30 o
   5  14   6      545.81      543.43     26.81 o
   6  14   6       62.58       28.05      6.42 o
   7  14   6        2.28        3.75      5.30 o
   8  14   6      143.42      175.56     21.58 o
   9  14   6      949.13      946.30     23.25 o
  10  14   6       20.16       16.68      6.47 o
  11  14   6       23.44       21.99      6.60 o
  -1  15   6      945.62     1000.49     31.21 o
   0  15   6      323.48      368.90     13.71 o
   1  15   6     6104.45     6499.78    117.92 o
   2  15   6      956.46      996.29     38.61 o
   3  15   6      382.67      377.15     17.77 o
   4  15   6     1682.20     1678.03     62.78 o
   5  15   6       66.25       43.81      9.81 o
   6  15   6       77.98       66.05     11.77 o
   7  15   6      281.12      305.22     14.56 o
   8  15   6      300.25      299.40     14.78 o
   9  15   6        2.31       -6.59      8.50 o
  10  15   6       32.96       15.69      8.50 o
   1  16   6      208.84      219.68     11.07 o
   2  16   6      224.60      230.54     11.33 o
   3  16   6      323.12      341.36     22.89 o
   4  16   6       25.36       25.50     10.46 o
   5  16   6       26.95       37.93     10.46 o
   6  16   6      101.42       91.55     13.08 o
   7  16   6        9.20        7.19      8.50 o
   8  16   6       38.06       42.51     10.46 o
   9  16   6       69.97       67.36     11.77 o
   4  17   6       18.57       20.27     10.46 o
   5  17   6     1017.73     1081.63     46.43 o
   6  17   6     1209.40     1330.13     54.28 o
  -7 -13   7      635.25      681.98     18.37 o
  -6 -13   7     2828.18     3069.56     73.73 o
  -5 -13   7       27.39       60.12      8.55 o
  -4 -13   7     1105.95     1106.34     45.12 o
  -3 -13   7     2524.83     2594.37     51.91 o
  -2 -13   7      523.84      558.64     20.79 o
  -1 -13   7     1089.32     1151.05     49.05 o
   0 -13   7      923.22      912.17     29.80 o
  -9 -12   7       50.05       23.42      6.35 o
  -8 -12   7      397.00      405.33     13.47 o
  -7 -12   7      469.63      481.05     14.63 o
  -6 -12   7      298.78      310.99     12.86 o
  -5 -12   7      573.61      528.89     19.65 o
  -4 -12   7      820.72      872.52     21.74 o
  -3 -12   7      407.68      372.20     12.80 o
  -2 -12   7      555.75      587.97     16.72 o
  -1 -12   7      205.74      201.40     12.25 o
   0 -12   7       87.83       69.48      9.48 o
   1 -12   7      827.21      777.43     26.10 o
   2 -12   7      129.24      111.82     10.61 o
 -10 -11   7      217.59      204.54     12.76 o
  -9 -11   7      383.97      416.28     16.87 o
  -8 -11   7       35.76       24.26      7.54 o
  -7 -11   7      447.20      452.52     13.46 o
  -6 -11   7      127.92      108.30      7.02 o
  -5 -11   7      137.31      115.39      7.02 o
  -4 -11   7     1802.18     1822.14     37.37 o
  -3 -11   7       11.44        8.04      4.12 o
  -2 -11   7      242.46      250.77     10.18 o
  -1 -11   7     1624.84     1626.73     40.01 o
   0 -11   7       94.21       97.53      8.75 o
   1 -11   7     1951.83     1887.70     48.77 o
   2 -11   7      896.99      873.08     27.49 o
   3 -11   7        5.03        8.20      5.96 o
   4 -11   7      938.70      941.03     43.81 o
 -11 -10   7      595.50      607.52     30.74 o
 -10 -10   7       45.78       52.87      5.67 o
  -9 -10   7      193.67      149.95      8.35 o
  -8 -10   7      276.19      262.74      9.90 o
  -7 -10   7        9.35        4.81      3.94 o
  -6 -10   7      115.66       86.00      7.94 o
  -5 -10   7       75.89       70.67      4.91 o
  -4 -10   7      106.97       80.74      4.96 o
  -3 -10   7     1176.37     1083.84     24.16 o
  -2 -10   7      318.81      325.53     10.95 o
  -1 -10   7     1167.40     1124.48     36.46 o
   0 -10   7      531.85      524.74     14.72 o
   1 -10   7       21.60       36.25      8.50 o
   2 -10   7     1566.99     1510.56     40.22 o
   3 -10   7      366.03      369.34     21.25 o
   4 -10   7      122.58      133.90     10.80 o
   5 -10   7      648.65      653.01     24.20 o
 -11  -9   7      232.34      243.70      9.21 o
 -10  -9   7       24.55       29.27      4.48 o
  -9  -9   7        1.82       -5.19      3.31 o
  -8  -9   7       15.44       18.21      4.21 o
  -7  -9   7      364.15      343.82     10.95 o
  -6  -9   7      204.96      223.06      8.56 o
  -5  -9   7      440.45      456.45     11.99 o
  -4  -9   7      741.58      694.19     14.21 o
  -3  -9   7      417.07      425.87     10.43 o
  -2  -9   7     2884.63     2717.72     51.33 o
  -1  -9   7      627.56      622.61     15.97 o
   0  -9   7     1525.34     1504.70     30.81 o
   1  -9   7     2483.44     2401.32    102.19 o
   2  -9   7      214.88      210.82     12.00 o
   3  -9   7     1727.45     1568.84     41.15 o
   4  -9   7      242.90      237.37     12.71 o
   5  -9   7       16.23       27.44      9.81 o
   6  -9   7     1066.68     1079.39     32.12 o
 -11  -8   7     1429.03     1512.50     27.49 o
 -10  -8   7       81.38       59.94      5.64 o
  -9  -8   7       15.27        7.51      3.94 o
  -8  -8   7      421.26      391.06     16.49 o
  -7  -8   7      468.10      457.01     12.59 o
  -6  -8   7      368.69      347.72     10.58 o
  -5  -8   7     1947.58     1791.12     29.41 o
  -4  -8   7      379.46      405.84      9.78 o
  -3  -8   7        2.45       -2.46      3.11 o
  -2  -8   7      313.76      304.41      7.96 o
  -1  -8   7     1826.30     1782.06     49.16 o
   0  -8   7     1233.44     1172.98     24.78 o
   1  -8   7     4573.52     4549.75    138.05 o
   2  -8   7     4230.63     4105.73     98.39 o
   3  -8   7     1655.30     1557.60     39.98 o
   4  -8   7     1593.94     1535.74     39.98 o
   5  -8   7      785.58      769.66     24.25 o
   6  -8   7      613.25      660.48     22.39 o
   7  -8   7      599.41      582.20     20.94 o
 -12  -7   7     1401.54     1477.37     33.21 o
 -11  -7   7       17.72       10.43      4.51 o
 -10  -7   7      317.18      309.74     10.49 o
  -9  -7   7     1211.30     1172.19     24.31 o
  -8  -7   7       21.17       18.31      4.02 o
  -7  -7   7        5.81       -0.51      3.36 o
  -6  -7   7     1012.25      971.91     20.29 o
  -5  -7   7        1.13        1.00      4.06 o
  -4  -7   7      120.88      118.48      5.37 o
  -3  -7   7       33.15       15.21      2.90 o
  -2  -7   7      980.76      958.05     17.20 o
  -1  -7   7      233.58      223.92      8.05 o
   0  -7   7      100.47      108.93      6.16 o
   1  -7   7      222.48      190.73      8.38 o
   2  -7   7     2629.95     2629.84     91.17 o
   3  -7   7      851.55      875.19     24.96 o
   4  -7   7      262.94      275.27     16.68 o
   5  -7   7      215.04      215.34     14.39 o
   6  -7   7     1028.96     1056.78     30.01 o
   7  -7   7       42.79       60.67      9.16 o
   8  -7   7      180.29      165.71     11.62 o
 -12  -6   7      828.95      889.20     26.59 o
 -11  -6   7     2042.20     2110.06     65.15 o
 -10  -6   7        0.35       -2.06      3.46 o
  -9  -6   7      852.62      854.05     18.83 o
  -8  -6   7       88.58       87.14      6.36 o
  -7  -6   7        0.36       -4.04      3.08 o
  -6  -6   7      584.37      503.67     13.29 o
  -5  -6   7     1418.93     1410.49     26.05 o
  -4  -6   7      632.95      615.78     13.71 o
  -3  -6   7      551.57      503.81     10.48 o
  -2  -6   7        4.53       -1.41      2.19 o
  -1  -6   7     1405.51     1367.28     22.50 o
   0  -6   7       57.77       76.06     10.79 o
   1  -6   7     2476.85     2372.16    103.65 o
   2  -6   7     1785.03     1747.04     41.61 o
   3  -6   7     1917.21     1810.24     43.70 o
   4  -6   7     1513.83     1441.71     36.52 o
   5  -6   7       83.01       80.88      7.52 o
   6  -6   7     3516.18     3300.80    140.60 o
   7  -6   7     2235.25     2158.52     52.69 o
   8  -6   7       53.70       58.35     12.43 o
   9  -6   7     1296.55     1324.28     31.35 o
 -12  -5   7      363.99      382.24     15.72 o
 -11  -5   7     1026.61     1044.12     28.90 o
 -10  -5   7     3718.72     3926.35     81.09 o
  -9  -5   7      248.63      252.27     12.52 o
  -8  -5   7        2.75        8.82      3.16 o
  -7  -5   7     1984.45     1920.34     35.12 o
  -6  -5   7     2110.10     1903.51     34.74 o
  -5  -5   7       46.71       39.06      3.04 o
  -4  -5   7     1774.83     1693.79     27.14 o
  -3  -5   7      671.64      584.70     11.43 o
  -2  -5   7      210.41      202.70      7.17 o
  -1  -5   7     2067.94     2041.73     36.31 o
   0  -5   7     4666.40     4589.33    171.99 o
   1  -5   7       10.12       17.60      3.91 o
   2  -5   7      361.85      338.18     15.69 o
   3  -5   7      148.49      170.39      6.88 o
   4  -5   7      678.44      700.46     24.20 o
   5  -5   7      476.46      479.69     15.91 o
   6  -5   7     2969.88     2803.42     64.73 o
   7  -5   7       88.54       92.44      7.70 o
   8  -5   7      743.44      758.13     23.78 o
   9  -5   7      501.96      513.16     15.92 o
 -12  -4   7     1912.90     1974.93     68.66 o
 -11  -4   7       43.45       52.08      8.17 o
 -10  -4   7      424.71      397.88     11.34 o
  -9  -4   7     2146.36     2131.43     64.94 o
  -8  -4   7       98.04       81.59      4.90 o
  -7  -4   7      357.85      307.71      9.05 o
  -6  -4   7     1740.28     1645.17     37.26 o
  -5  -4   7      564.81      544.49     10.69 o
  -4  -4   7     1527.85     1500.86     24.15 o
  -3  -4   7       24.63       23.62      2.52 o
  -2  -4   7      342.34      333.77      8.56 o
  -1  -4   7      447.70      427.50      9.99 o
   0  -4   7       23.75       19.14      2.69 o
   1  -4   7      467.83      468.34     18.96 o
   2  -4   7       86.17       76.79      5.55 o
   3  -4   7     5430.07     5103.61    107.02 o
   4  -4   7     1133.70     1144.11     28.90 o
   5  -4   7     3181.06     3026.34     87.63 o
   6  -4   7     1659.68     1640.71     39.98 o
   7  -4   7      286.23      279.92     11.92 o
   8  -4   7     2370.45     2333.29     47.01 o
   9  -4   7      561.27      571.06     16.60 o
  10  -4   7       46.18       38.17     17.00 o
 -12  -3   7      275.48      240.65     17.00 o
 -11  -3   7      389.96      385.83     20.93 o
 -10  -3   7      886.04      932.46     25.66 o
  -9  -3   7     4472.35     4465.00     97.32 o
  -8  -3   7      836.81      822.68     22.66 o
  -7  -3   7      649.14      601.82     13.46 o
  -6  -3   7     5494.50     5377.39     89.45 o
  -5  -3   7     3274.28     3150.86     47.16 o
  -4  -3   7      124.78      171.47      5.18 o
  -3  -3   7     3419.01     3237.58     48.22 o
  -2  -3   7     4021.46     3898.04     65.74 o
  -1  -3   7     1949.71     1833.88     35.81 o
   0  -3   7      226.31      153.07      5.29 o
   1  -3   7      552.42      516.01     14.56 o
   2  -3   7        1.07        1.31      2.51 o
   3  -3   7      585.33      676.69     14.58 o
   4  -3   7     5310.43     5386.59    115.83 o
   5  -3   7       18.77       22.67      4.09 o
   6  -3   7      603.29      645.68     18.48 o
   7  -3   7      574.01      511.17     13.98 o
   8  -3   7      147.64      161.89      8.21 o
   9  -3   7      862.90      875.60     83.71 o
  10  -3   7     1068.36     1033.20     34.01 o
  11  -3   7        2.16        4.42      7.52 o
 -11  -2   7        6.59        3.92      6.54 o
 -10  -2   7     1835.33     1881.41     64.09 o
  -9  -2   7      408.72      379.62     13.64 o
  -8  -2   7     1018.20     1023.23     26.35 o
  -7  -2   7     1203.88     1222.28     30.05 o
  -6  -2   7     1467.20     1435.02     34.21 o
  -5  -2   7      338.53      324.63      8.50 o
  -4  -2   7     5010.98     4819.08     70.36 o
  -3  -2   7        5.01        6.25      2.24 o
  -2  -2   7     3905.00     4032.50     93.93 o
  -1  -2   7     5617.84     5425.05     79.25 o
   0  -2   7       14.47       25.43      2.34 o
   1  -2   7      156.33      133.32      6.51 o
   2  -2   7     5275.54     5251.34     92.60 o
   3  -2   7       53.03       46.91      2.85 o
   4  -2   7      960.88      979.37     18.93 o
   5  -2   7     3659.02     3515.61     76.99 o
   6  -2   7      452.13      427.57     13.59 o
   7  -2   7     1914.43     1870.67     37.24 o
   8  -2   7       37.56       43.34      4.70 o
   9  -2   7       12.62        6.76      6.13 o
  10  -2   7     2047.84     2083.15     83.38 o
  11  -2   7       45.74       48.57      9.11 o
 -12  -1   7        7.97       15.04     11.12 o
 -11  -1   7       12.90        6.02      5.44 o
 -10  -1   7     2999.31     3039.15     70.92 o
  -9  -1   7     2135.89     2021.04     38.94 o
  -8  -1   7      928.22      914.80     20.30 o
  -7  -1   7     9462.02     9148.20    157.39 o
  -6  -1   7     2261.65     2172.42     48.77 o
  -5  -1   7        9.48       11.38      2.59 o
  -4  -1   7     9517.32     9579.91    167.57 o
  -3  -1   7    20968.61    21167.11    344.07 o
  -2  -1   7     2516.75     2715.85     46.36 o
  -1  -1   7     5551.16     5471.53     80.99 o
   0  -1   7      657.46      610.57     10.54 o
   1  -1   7     1627.47     1609.66     38.70 o
   2  -1   7      538.13      634.79     13.20 o
   3  -1   7     1083.81     1131.03     18.84 o
   4  -1   7     1099.86      931.04     18.86 o
   5  -1   7       33.48       33.91      3.16 o
   6  -1   7      116.57      107.44      4.93 o
   7  -1   7       45.88       48.50      4.24 o
   8  -1   7      544.62      564.82     14.25 o
   9  -1   7      172.37      165.69     18.64 o
  10  -1   7       59.18       69.09      8.83 o
  11  -1   7      228.98      250.71     35.97 o
  12  -1   7      325.80      270.73     24.85 o
 -12   0   7      486.76      519.24     30.74 o
 -11   0   7       34.66       32.23      6.28 o
 -10   0   7      162.55      142.16     10.21 o
  -9   0   7      493.18      477.00     18.31 o
  -8   0   7     4267.82     4192.88     74.81 o
  -7   0   7       93.66       92.33     10.30 o
  -6   0   7      652.62      640.78     14.79 o
  -5   0   7    10419.58    10248.31    161.51 o
  -4   0   7      200.91      189.21     10.19 o
  -3   0   7       44.83       34.09      3.91 o
  -2   0   7    14005.84    12875.31    209.88 o
  -1   0   7      712.83      836.04     15.85 o
   0   0   7      307.10      280.38     14.14 o
   1   0   7      157.32      106.02      3.46 o
   2   0   7      970.80     1173.87     22.39 o
   3   0   7      571.67      593.78     10.64 o
   4   0   7      794.54      965.73     19.07 o
   5   0   7       48.65       52.17      3.33 o
   6   0   7      646.16      640.34     12.78 o
   7   0   7        0.65       -4.20      2.45 o
   8   0   7      872.98      889.96     21.24 o
   9   0   7       87.76       85.41      8.28 o
  10   0   7        7.24        6.49      6.87 o
  11   0   7     1271.56     1342.34     93.84 o
  12   0   7       97.53       94.82     16.35 o
 -12   1   7      265.02      253.08     22.23 o
 -11   1   7      136.47      119.33      9.74 o
 -10   1   7      286.26      295.01     13.49 o
  -9   1   7      184.90      168.98     10.21 o
  -8   1   7      635.16      662.04     19.82 o
  -7   1   7     1768.56     1749.87     33.39 o
  -6   1   7     1824.02     1767.98     33.42 o
  -5   1   7     7821.00     7668.34    114.07 o
  -4   1   7      378.37      361.11      7.90 o
  -3   1   7      104.46       67.37      3.89 o
  -2   1   7     3625.85     3391.11     60.15 o
  -1   1   7      321.88      366.15      8.08 o
   0   1   7      197.18      275.94      9.10 o
   1   1   7    23145.94    23456.36    382.61 o
   2   1   7      163.89      205.94      5.88 o
   3   1   7     1301.00     1632.95     23.47 o
   4   1   7      618.97      604.86     11.31 o
   5   1   7       10.85        6.30      1.78 o
   6   1   7       46.71       35.48      2.78 o
   7   1   7      125.05      128.79      4.91 o
   8   1   7     1807.18     1757.79     75.52 o
   9   1   7      598.00      571.62     32.23 o
  10   1   7      298.71      310.12     19.95 o
  11   1   7     1004.33     1013.19     78.47 o
  12   1   7        3.27        4.58     11.12 o
 -11   2   7        0.18       -4.63      5.18 o
 -10   2   7       11.86       13.65      5.49 o
  -9   2   7       86.49       76.51      7.54 o
  -8   2   7      696.46      682.64     20.75 o
  -7   2   7       15.84        9.47      4.25 o
  -6   2   7     1407.23     1461.58     28.21 o
  -5   2   7       80.85       65.54      3.78 o
  -4   2   7     1778.90     1796.57     28.66 o
  -3   2   7     4030.52     3719.99     65.82 o
  -2   2   7      204.36      213.86      7.40 o
  -1   2   7     8011.22     7857.19    135.15 o
   0   2   7    10744.96    10032.73    164.44 o
   1   2   7      224.23      233.41      6.88 o
   2   2   7    13784.97    14004.64    203.48 o
   3   2   7     1488.16     1369.85     19.86 o
   4   2   7       97.22       69.03      3.48 o
   5   2   7     4388.04     4691.37     72.85 o
   6   2   7      949.18      984.32     17.51 o
   7   2   7      419.93      410.96      9.00 o
   8   2   7       17.64        9.31      3.85 o
   9   2   7      611.73      617.53     16.69 o
  10   2   7     1074.52     1054.93     37.94 o
  11   2   7       31.03       37.93     11.77 o
  12   2   7      292.77      309.97     24.85 o
  13   2   7      196.88      211.88     22.23 o
 -11   3   7       67.51       80.38     17.00 o
 -10   3   7     1325.17     1302.39     35.52 o
  -9   3   7      487.42      469.26     17.23 o
  -8   3   7      461.85      420.16     15.18 o
  -7   3   7      373.49      386.84     12.11 o
  -6   3   7      141.78      154.07     11.16 o
  -5   3   7     1783.13     1736.22     25.42 o
  -4   3   7     3865.00     3829.99     52.94 o
  -3   3   7     7273.81     7139.62    184.63 o
  -2   3   7       12.04        5.89      2.27 o
  -1   3   7     1048.96     1132.13     21.64 o
   0   3   7    25897.42    26556.20    452.27 o
   1   3   7       17.74       15.13      1.81 o
   2   3   7       89.13       89.39      3.08 o
   3   3   7    22404.52    23305.88    353.48 o
   4   3   7      144.23      128.92      3.81 o
   5   3   7      315.63      334.46      7.87 o
   6   3   7     3649.23     3898.40     60.97 o
   7   3   7     4181.06     4202.60     95.05 o
   8   3   7      651.50      646.18     22.83 o
   9   3   7      725.53      709.05     29.63 o
  10   3   7     1560.43     1535.92     42.73 o
  11   3   7        0.22       -1.36      5.77 o
  12   3   7     1305.14     1273.24     56.24 o
  13   3   7       49.76       54.93     14.39 o
 -11   4   7      201.73      212.96     12.88 o
 -10   4   7        0.36       -3.87      5.18 o
  -9   4   7      261.07      240.03     12.09 o
  -8   4   7      304.83      315.89     16.35 o
  -7   4   7        0.96       -1.32      3.33 o
  -6   4   7      311.94      273.31      9.28 o
  -5   4   7     6587.91     6496.55    118.46 o
  -4   4   7      210.27      145.69      4.22 o
  -3   4   7       64.39       64.04      4.06 o
  -2   4   7    13962.33    13869.40    309.41 o
  -1   4   7     2584.35     2355.56     42.41 o
   0   4   7      859.69     1014.61     19.61 o
   1   4   7    14962.67    14221.01    351.79 o
   2   4   7    17069.09    16952.50    375.83 o
   3   4   7     7967.03     8440.15    177.56 o
   4   4   7     5693.35     5818.96    104.88 o
   5   4   7     3003.50     2777.01     43.85 o
   6   4   7     2729.21     2848.94     45.14 o
   7   4   7       79.76       80.38      4.06 o
   8   4   7      623.95      576.03     14.62 o
   9   4   7        3.36       -1.53      3.55 o
  10   4   7       43.72       37.76      6.89 o
  11   4   7      112.92       78.51      9.47 o
  12   4   7      110.65      104.63     11.07 o
 -10   5   7      451.50      474.22     30.41 o
  -9   5   7       87.12      106.17      9.11 o
  -8   5   7      609.96      631.54     20.67 o
  -7   5   7       96.62       93.12      7.70 o
  -6   5   7      262.55      254.70      9.39 o
  -5   5   7      763.56      748.24     17.48 o
  -4   5   7      841.56      856.44     16.08 o
  -3   5   7     1570.34     1601.55     40.69 o
  -2   5   7     2542.04     2381.28     43.54 o
  -1   5   7      215.33      230.10      6.96 o
   0   5   7      367.29      325.26      8.03 o
   1   5   7      172.50      171.07      5.20 o
   2   5   7     4451.89     4771.67     68.79 o
   3   5   7     2829.54     2528.78     55.26 o
   4   5   7       56.25       96.82      9.48 o
   5   5   7     2506.11     2485.07     42.18 o
   6   5   7      175.77      148.61      6.53 o
   7   5   7      304.07      291.07     11.44 o
   8   5   7     2211.72     2170.09    148.45 o
   9   5   7        1.05       -7.19      6.54 o
  10   5   7       42.12       49.05     10.46 o
  11   5   7     1277.12     1220.27     49.70 o
  12   5   7       24.58       29.43     10.46 o
  13   5   7       50.62       36.62     11.77 o
 -10   6   7       73.51       72.81      9.11 o
  -9   6   7      825.43      842.09     26.71 o
  -8   6   7        0.67       -3.36      5.18 o
  -7   6   7       69.26       69.56      7.70 o
  -6   6   7      519.03      475.06     16.57 o
  -5   6   7      129.86      152.89      7.26 o
  -4   6   7     1178.03     1157.90     20.90 o
  -3   6   7     5149.59     4959.63     87.97 o
  -2   6   7     1457.30     1408.92     27.31 o
  -1   6   7        4.60        8.71      2.50 o
   0   6   7     4897.91     4859.25     85.06 o
   1   6   7     1188.86     1169.00     22.49 o
   2   6   7     1639.52     1858.74     33.69 o
   3   6   7    10033.66    10286.42    171.69 o
   4   6   7     5157.44     5367.89    113.98 o
   5   6   7     3405.84     3334.52     74.34 o
   6   6   7     2939.17     2891.80     56.27 o
   7   6   7        2.07       10.90      2.92 o
   8   6   7      702.50      674.65     18.07 o
   9   6   7      659.85      550.63     26.81 o
  10   6   7      124.30       99.40     13.08 o
  11   6   7       10.15        9.81      8.50 o
  12   6   7      317.72      313.24     21.58 o
  13   6   7      105.45       92.86     15.69 o
  -9   7   7        3.54        8.16      6.60 o
  -8   7   7     1008.49     1057.68     30.69 o
  -7   7   7        0.94       -2.49      4.56 o
  -6   7   7      392.67      333.13     13.78 o
  -5   7   7        2.65       -3.00      6.54 o
  -4   7   7       50.55       47.13      4.59 o
  -3   7   7       10.49        3.17      2.84 o
  -2   7   7      784.11      763.05     16.99 o
  -1   7   7       59.20       33.24      3.40 o
   0   7   7     2670.63     2666.47     48.56 o
   1   7   7     1823.12     1718.03     32.20 o
   2   7   7      500.83      399.10      9.50 o
   3   7   7     2814.03     2847.60     43.61 o
   4   7   7      902.96      944.77     23.54 o
   5   7   7     1166.38     1083.78     28.12 o
   6   7   7     4676.62     4788.99    102.07 o
   7   7   7     3797.43     3665.60     81.71 o
   8   7   7      430.80      389.02     12.56 o
   9   7   7        2.10        1.96      7.19 o
  10   7   7     3301.79     2996.39    102.67 o
  11   7   7       61.06       47.74     11.12 o
  12   7   7      764.35      701.03     34.66 o
  13   7   7     1197.86     1234.66     52.32 o
  -8   8   7       30.34       28.63      6.89 o
  -7   8   7      360.59      347.87     15.18 o
  -6   8   7      476.09      463.56     17.30 o
  -5   8   7      524.80      564.66     18.69 o
  -4   8   7      383.01      323.03     12.92 o
  -3   8   7      125.47      130.07      6.66 o
  -2   8   7     2605.99     2606.13     48.58 o
  -1   8   7     3719.57     3671.73     66.32 o
   0   8   7      511.77      478.58     11.81 o
   1   8   7     1660.89     1680.66     31.82 o
   2   8   7     9973.32    10634.86    182.97 o
   3   8   7       21.36       20.62      3.47 o
   4   8   7     1151.77     1220.96     50.72 o
   5   8   7    12490.25    12315.11    258.95 o
   6   8   7      290.37      294.28     14.39 o
   7   8   7     4170.60     4216.11     71.55 o
   8   8   7     9004.18     8736.74    335.15 o
   9   8   7     1542.63     1503.49     36.96 o
  10   8   7      579.58      553.24     27.47 o
  11   8   7     1475.10     1412.53     54.93 o
  12   8   7      272.05      313.24     22.23 o
  13   8   7       61.76       54.93     12.43 o
  -8   9   7     1034.36     1131.01     33.67 o
  -7   9   7      179.62      173.56     12.09 o
  -6   9   7     1458.72     1552.88     41.53 o
  -5   9   7       86.88       82.38     11.44 o
  -4   9   7      165.69      166.43     10.14 o
  -3   9   7        2.85        0.22      3.44 o
  -2   9   7      124.02      120.39      6.54 o
  -1   9   7      303.09      324.30     10.06 o
   0   9   7      424.89      455.04     11.81 o
   1   9   7      190.46      187.04      7.09 o
   2   9   7      262.49      302.93      8.79 o
   3   9   7      563.17      648.38     14.31 o
   4   9   7     1996.11     1963.45     48.78 o
   5   9   7      305.31      293.47      9.87 o
   6   9   7      352.85      361.63     17.00 o
   7   9   7     4471.69     4405.14    120.57 o
   8   9   7     3085.69     3087.42     70.84 o
   9   9   7     1213.03     1206.00     31.01 o
  10   9   7      783.23      799.78     35.97 o
  11   9   7     1577.59     1426.92     55.59 o
  12   9   7     1067.77     1056.78     45.78 o
  13   9   7      360.00      340.71     24.20 o
  -7  10   7     1596.86     1656.09     44.83 o
  -6  10   7     1979.92     2000.98     98.75 o
  -5  10   7      976.57      964.04     28.66 o
  -4  10   7      243.40      237.95     12.46 o
  -3  10   7     1371.44     1351.53     28.56 o
  -2  10   7     1468.01     1441.38     29.70 o
  -1  10   7     1300.19     1345.32     32.33 o
   0  10   7     2920.06     2884.55     53.74 o
   1  10   7     3260.34     3322.55     60.78 o
   2  10   7     1328.56     1359.63     27.29 o
   3  10   7     1141.94     1224.60     42.45 o
   4  10   7     2774.24     2859.83     69.08 o
   5  10   7      284.38      257.00     15.04 o
   6  10   7        5.61        5.89      5.23 o
   7  10   7     1837.87     1819.53     44.28 o
   8  10   7        6.77        5.30      6.15 o
   9  10   7      269.36      242.43     10.84 o
  10  10   7     1055.77     1012.21     27.46 o
  11  10   7       70.22       60.82     11.77 o
  12  10   7      414.98      417.22     24.85 o
  13  10   7     1367.07     1414.49     57.55 o
  -6  11   7     1267.51     1375.16     39.06 o
  -5  11   7      753.55      846.95     27.27 o
  -4  11   7     2176.06     2160.96     53.87 o
  -3  11   7      606.67      544.11     18.96 o
  -2  11   7       12.26        6.27      3.98 o
  -1  11   7     1005.57      976.93     22.15 o
   0  11   7      241.28      242.93     11.79 o
   1  11   7      268.47      245.76      8.68 o
   2  11   7      423.01      461.13     12.42 o
   3  11   7        0.47        2.21      2.97 o
   4  11   7      940.60      856.73     30.22 o
   5  11   7      183.78      185.72     13.08 o
   6  11   7     2300.27     2177.00     71.93 o
   7  11   7     1162.15     1151.60     41.85 o
   8  11   7      247.31      268.07     11.62 o
   9  11   7     2123.47     2004.35     49.12 o
  10  11   7     3062.37     3150.74     73.37 o
  11  11   7      696.01      632.37     31.39 o
  12  11   7        6.68       -0.65      7.85 o
  13  11   7     1931.84     2033.13     77.17 o
  -5  12   7     1027.08     1174.45     34.91 o
  -4  12   7     1076.97     1163.39     33.98 o
  -3  12   7     1840.85     1826.80     46.93 o
  -2  12   7      197.92      198.11      9.29 o
  -1  12   7      123.15      115.44      7.42 o
   0  12   7       46.75       46.72      5.29 o
   1  12   7      137.19      117.79      9.73 o
   2  12   7     1648.41     1715.44     34.48 o
   3  12   7      144.14      144.38      9.59 o
   4  12   7     1095.88     1144.67     48.34 o
   5  12   7      221.24      200.11     14.39 o
   6  12   7      284.00      263.54     16.35 o
   7  12   7     1232.98     1137.22     42.51 o
   8  12   7      354.78      351.90     14.25 o
   9  12   7      818.10      855.51     25.32 o
  10  12   7        7.99        9.05      5.49 o
  11  12   7      419.27      389.64     15.54 o
  12  12   7     1588.52     1568.82     61.47 o
  -4  13   7      483.93      484.88     20.11 o
  -3  13   7      312.84      305.57     15.24 o
  -2  13   7      731.68      746.10     29.43 o
  -1  13   7       73.81       87.39      7.29 o
   0  13   7      141.29      123.79      8.52 o
   1  13   7     2905.15     2964.12     56.50 o
   2  13   7       50.83       51.69      8.48 o
   3  13   7      837.04      890.39     33.67 o
   4  13   7      811.82      787.28     54.93 o
   5  13   7      499.42      455.80     23.54 o
   6  13   7      106.02       99.40     11.12 o
   7  13   7      706.70      678.80     30.08 o
   8  13   7       55.91       43.77      6.75 o
   9  13   7      765.79      804.03     42.18 o
  10  13   7     1672.57     1601.42     41.75 o
  11  13   7       71.04       66.06      8.17 o
  12  13   7      818.41      840.32     39.89 o
  -3  14   7      125.17      115.03     10.86 o
  -2  14   7      232.12      248.82     14.56 o
  -1  14   7      608.28      635.19     17.99 o
   0  14   7       82.46       70.34      7.64 o
   1  14   7      710.05      690.56     18.50 o
   2  14   7      292.04      290.81     13.52 o
   3  14   7      107.57       82.18      7.86 o
   4  14   7     1057.82     1105.83     44.47 o
   5  14   7      499.54      517.27     26.16 o
   6  14   7       31.48       29.43      8.50 o
   7  14   7       93.55      122.29     13.08 o
   8  14   7       13.88       13.73      7.19 o
   9  14   7      295.27      301.18     14.05 o
  10  14   7      117.05      148.80     10.80 o
  11  14   7      435.93      462.15     20.93 o
  -1  15   7     1998.99     2041.33     52.93 o
   0  15   7     2117.33     2214.61     56.80 o
   1  15   7      369.16      358.66     18.87 o
   2  15   7      996.32     1106.14     32.37 o
   3  15   7     3987.71     4261.01     97.80 o
   4  15   7        1.06      -10.46      7.85 o
   5  15   7      533.90      564.36     29.43 o
   6  15   7     2892.33     2762.28     94.17 o
   7  15   7       56.55       50.35     11.12 o
   8  15   7        4.23       -4.58      7.85 o
   9  15   7     1717.90     1787.48     48.07 o
  10  15   7        9.33       -6.16      5.49 o
   1  16   7     1626.68     1726.26     46.24 o
   2  16   7      460.44      475.86     19.42 o
   3  16   7      219.85      211.88     18.96 o
   4  16   7      912.57     1006.43     43.16 o
   5  16   7       61.00       70.63     12.43 o
   6  16   7       11.33        6.54      9.16 o
   7  16   7       19.63       24.20      9.81 o
   8  16   7      142.62      140.60     15.69 o
   9  16   7        6.91        1.01      5.96 o
   4  17   7     1001.40      983.54     44.47 o
   5  17   7     1119.55     1108.44     47.74 o
   6  17   7       38.99       21.58     10.46 o
  -5 -13   8     1098.52     1164.55     34.43 o
  -4 -13   8      382.05      459.35     19.19 o
  -3 -13   8       28.85       53.24      6.66 o
  -2 -13   8      914.74      943.75     29.58 o
  -8 -12   8       61.31       42.86      6.44 o
  -7 -12   8       22.21       14.47      5.47 o
  -6 -12   8     1348.42     1419.89     30.17 o
  -5 -12   8      305.71      278.66     14.33 o
  -4 -12   8      317.27      306.07     12.05 o
  -3 -12   8      843.93      835.05     37.93 o
  -2 -12   8      412.63      414.20     13.96 o
  -1 -12   8      570.64      558.51     21.91 o
   0 -12   8      879.44      910.77     40.54 o
   1 -12   8        4.14       -0.33     11.44 o
  -9 -11   8       91.84       59.74      6.44 o
  -8 -11   8       70.85       53.05      9.85 o
  -7 -11   8      283.99      316.39     11.34 o
  -6 -11   8       11.88       12.49      4.92 o
  -5 -11   8      118.23      117.23      7.31 o
  -4 -11   8      232.33      251.45     10.67 o
  -3 -11   8      213.66      218.24      9.76 o
  -2 -11   8      815.86      819.85     20.50 o
  -1 -11   8       42.67       46.00      5.40 o
   0 -11   8      210.02      188.34     15.69 o
   1 -11   8     1963.63     1987.32     51.54 o
   2 -11   8      135.46      108.63     10.34 o
   3 -11   8     1703.38     1777.50     47.60 o
 -10 -10   8       48.94       44.44      5.86 o
  -9 -10   8      471.30      437.80     13.57 o
  -8 -10   8      142.21      140.19      7.97 o
  -7 -10   8      312.01      277.50     10.39 o
  -6 -10   8      476.60      446.11     13.07 o
  -5 -10   8      102.18       89.10      6.44 o
  -4 -10   8     1293.96     1210.49     22.10 o
  -3 -10   8       57.14       55.82      5.64 o
  -2 -10   8      243.90      233.71      9.69 o
  -1 -10   8     1557.15     1475.23     31.07 o
   0 -10   8        1.05        1.92      4.01 o
   1 -10   8     1179.28     1137.65     32.79 o
   2 -10   8      843.61      797.38     25.66 o
   3 -10   8      201.56      192.79     11.73 o
   4 -10   8     2213.15     2274.21     57.33 o
 -11  -9   8      146.15      184.31     10.76 o
 -10  -9   8       44.57       48.92      5.17 o
  -9  -9   8      297.77      312.67     11.15 o
  -8  -9   8        8.20        3.03      3.94 o
  -7  -9   8      304.97      310.49     10.49 o
  -6  -9   8       82.05      100.34      6.72 o
  -5  -9   8       33.46       35.93      3.85 o
  -4  -9   8       31.73       24.56      3.65 o
  -3  -9   8       94.65      106.49      5.59 o
  -2  -9   8      217.56      207.13      8.68 o
  -1  -9   8      869.66      886.80     20.76 o
   0  -9   8      432.83      451.28     17.59 o
   1  -9   8      159.43      166.32     14.06 o
   2  -9   8     2969.43     2858.28     67.97 o
   3  -9   8     1747.17     1750.10     45.53 o
   4  -9   8      375.10      395.01     16.57 o
   5  -9   8     1732.91     1741.75     45.77 o
   6  -9   8       82.72       99.45     13.73 o
 -11  -8   8      676.90      704.76     17.89 o
 -10  -8   8       44.28       36.88      5.15 o
  -9  -8   8     1951.35     2030.64     38.81 o
  -8  -8   8        3.70        5.06      4.05 o
  -7  -8   8      354.51      348.66     10.87 o
  -6  -8   8     1308.70     1266.64     25.94 o
  -5  -8   8       35.38       26.13      3.57 o
  -4  -8   8      156.58      143.14      5.98 o
  -3  -8   8     1887.75     1776.63     29.33 o
  -2  -8   8      951.82      905.16     16.87 o
  -1  -8   8      443.86      419.45     12.31 o
   0  -8   8      907.68      855.94     19.75 o
   1  -8   8      293.82      292.14     10.19 o
   2  -8   8       11.50       14.75      4.33 o
   3  -8   8     2839.47     2773.23     65.66 o
   4  -8   8     1905.52     1798.50     45.77 o
   5  -8   8       86.97       95.59      9.21 o
   6  -8   8     1417.20     1453.41     39.52 o
   7  -8   8      120.85       85.67      9.40 o
 -11  -7   8     1476.34     1490.81     30.34 o
 -10  -7   8     1030.79     1106.22     23.72 o
  -9  -7   8      200.21      206.85      8.92 o
  -8  -7   8      182.01      184.17      7.88 o
  -7  -7   8      791.84      800.35     23.60 o
  -6  -7   8        3.48       -0.89      3.16 o
  -5  -7   8      211.09      203.61      6.90 o
  -4  -7   8     1521.71     1517.92     30.11 o
  -3  -7   8      487.61      455.22     11.33 o
  -2  -7   8      517.53      572.49     12.93 o
  -1  -7   8     1717.55     1674.17     33.09 o
   0  -7   8      301.54      262.34     11.43 o
   1  -7   8       14.22        4.16      4.37 o
   2  -7   8      609.29      589.13     16.82 o
   3  -7   8      168.03      172.15     18.31 o
   4  -7   8      826.30      787.45     23.81 o
   5  -7   8      909.31      914.06     33.35 o
   6  -7   8     1794.48     1782.09     45.53 o
   7  -7   8      127.80      111.01      9.81 o
   8  -7   8      224.31      243.23     13.49 o
 -12  -6   8     1121.41     1162.48     25.18 o
 -11  -6   8      736.64      847.36     19.70 o
 -10  -6   8      940.81      955.63     21.05 o
  -9  -6   8     2154.10     2134.95     39.63 o
  -8  -6   8      429.13      446.42     12.12 o
  -7  -6   8     2742.75     2526.67     45.49 o
  -6  -6   8     1318.73     1138.07     22.96 o
  -5  -6   8      162.90      146.29      5.64 o
  -4  -6   8     2175.32     2003.47     34.23 o
  -3  -6   8       22.50       24.24      2.99 o
  -2  -6   8     1169.61     1167.48     20.12 o
  -1  -6   8     2546.94     2455.98     46.25 o
   0  -6   8       50.25       25.95      5.23 o
   1  -6   8      581.23      556.04     21.58 o
   2  -6   8        9.91       -0.65      3.70 o
   3  -6   8     1306.86     1262.86     32.82 o
   4  -6   8        0.92       -1.31      4.16 o
   5  -6   8      617.37      632.71     20.08 o
   6  -6   8     1743.09     1683.08     42.53 o
   7  -6   8     1304.00     1246.46     33.72 o
   8  -6   8      594.27      533.39     19.36 o
 -12  -5   8     1252.25     1330.79     51.01 o
 -11  -5   8      473.69      456.15     13.17 o
 -10  -5   8      442.10      490.90     13.28 o
  -9  -5   8     2931.95     2910.62     69.34 o
  -8  -5   8     4280.77     4231.24     72.79 o
  -7  -5   8      500.15      475.66     12.21 o
  -6  -5   8     3774.17     3586.94     62.04 o
  -5  -5   8     2528.41     2433.08     37.81 o
  -4  -5   8     1068.18      979.98     17.28 o
  -3  -5   8       22.54       23.95      2.92 o
  -2  -5   8     4808.44     4664.21     68.79 o
  -1  -5   8      106.30      103.54      4.99 o
   0  -5   8        2.93        5.45      3.45 o
   1  -5   8      589.78      518.91     15.72 o
   2  -5   8       55.09       51.19      9.48 o
   3  -5   8        4.41        0.69      3.61 o
   4  -5   8      628.87      582.33     18.23 o
   5  -5   8        0.20       -5.85      3.75 o
   6  -5   8      906.37      895.20     44.14 o
   7  -5   8       72.49       91.07     10.46 o
   8  -5   8     1575.59     1627.26     35.57 o
   9  -5   8      116.37       93.60      7.87 o
 -12  -4   8        2.60      -14.39      7.19 o
 -11  -4   8      193.12      198.79      9.24 o
 -10  -4   8     1454.54     1530.38     41.28 o
  -9  -4   8      281.02      267.07      9.23 o
  -8  -4   8     1586.89     1531.85     31.67 o
  -7  -4   8     2414.45     2253.63     41.03 o
  -6  -4   8     1718.74     1657.26     30.72 o
  -5  -4   8     1774.13     1690.55     28.98 o
  -4  -4   8       73.31       48.90      3.37 o
  -3  -4   8        8.46       10.18      2.32 o
  -2  -4   8      409.00      427.97     10.29 o
  -1  -4   8      378.35      406.49     17.33 o
   0  -4   8      217.12      207.04     10.85 o
   1  -4   8      133.47      120.51      6.69 o
   2  -4   8      837.20      850.20     22.18 o
   3  -4   8       66.94       77.02      4.79 o
   4  -4   8      213.76      222.41      9.93 o
   5  -4   8     1562.17     1428.05     35.37 o
   6  -4   8        0.49       -3.73      8.17 o
   7  -4   8     3366.90     3293.91     74.91 o
   8  -4   8      275.00      262.05     10.62 o
   9  -4   8      386.98      368.46     15.04 o
  10  -4   8     1476.92     1493.44     61.47 o
 -12  -3   8      563.11      667.03     30.74 o
 -11  -3   8       70.68       67.36     10.46 o
 -10  -3   8     1639.26     1620.67     43.16 o
  -9  -3   8      408.87      408.41     11.16 o
  -8  -3   8      367.78      375.88     10.39 o
  -7  -3   8     2427.83     2498.43     44.12 o
  -6  -3   8      352.61      356.71      9.53 o
  -5  -3   8        0.57        8.70      2.32 o
  -4  -3   8     5917.56     5808.91     84.75 o
  -3  -3   8       22.60       14.74      2.69 o
  -2  -3   8      121.64      129.91      5.19 o
  -1  -3   8     2196.35     2140.85     37.73 o
   0  -3   8     4696.39     4820.77    113.48 o
   1  -3   8     2904.64     2998.49     66.35 o
   2  -3   8      893.14      842.45     42.83 o
   3  -3   8      307.93      282.26      8.14 o
   4  -3   8       14.96        9.56      3.61 o
   5  -3   8     1831.40     1762.55     41.61 o
   6  -3   8      340.43      330.50     12.20 o
   7  -3   8        4.89        6.88      4.23 o
   8  -3   8     1823.63     1825.07     51.81 o
   9  -3   8        0.90       -4.10      4.89 o
  10  -3   8        2.22        2.68      7.07 o
 -12  -2   8      333.93      389.75     22.23 o
 -11  -2   8        0.70        3.92      6.54 o
 -10  -2   8        2.87       -1.96      7.19 o
  -9  -2   8      813.06      799.92     22.42 o
  -8  -2   8      253.23      243.24     10.86 o
  -7  -2   8        3.79        4.27      5.23 o
  -6  -2   8      348.82      340.18      8.94 o
  -5  -2   8     8348.16     8175.40    117.81 o
  -4  -2   8     6554.17     6110.27     96.72 o
  -3  -2   8       11.47        7.99      2.50 o
  -2  -2   8     2970.55     2791.02     54.25 o
  -1  -2   8     3662.55     3499.70     52.03 o
   0  -2   8      794.50      805.35     13.60 o
   1  -2   8     4320.52     4133.40     60.90 o
   2  -2   8      897.04      941.38     18.87 o
   3  -2   8     1768.16     1720.21     28.02 o
   4  -2   8      144.78      163.89      6.72 o
   5  -2   8     2429.49     2377.29     53.63 o
   6  -2   8     2375.91     2309.27     52.71 o
   7  -2   8      236.93      252.20      8.94 o
   8  -2   8       43.69       51.74      5.57 o
   9  -2   8     1496.05     1437.73     88.94 o
  10  -2   8      118.53      118.20     10.98 o
  11  -2   8      323.68      291.14     19.62 o
 -12  -1   8      212.63      198.80     15.69 o
 -11  -1   8      220.30      244.44     13.20 o
 -10  -1   8       21.32       25.46      6.13 o
  -9  -1   8       70.64       87.22      6.22 o
  -8  -1   8      940.55      965.06     21.44 o
  -7  -1   8     1874.27     1837.55     42.76 o
  -6  -1   8       69.22       77.52      6.01 o
  -5  -1   8    14872.62    14638.00    248.98 o
  -4  -1   8     5531.93     5269.86     80.89 o
  -3  -1   8     2286.62     2175.48     73.73 o
  -2  -1   8    18733.74    17101.59    278.66 o
  -1  -1   8     2143.85     2006.11     30.72 o
   0  -1   8       58.33       88.77      4.11 o
   1  -1   8    16298.99    16232.66    233.43 o
   2  -1   8     3350.89     3528.50     63.04 o
   3  -1   8        4.70        9.30      2.20 o
   4  -1   8     2828.88     2733.39     42.62 o
   5  -1   8      111.74      118.20      9.29 o
   6  -1   8     3916.32     3678.66     59.14 o
   7  -1   8      625.04      619.29     15.00 o
   8  -1   8      157.70      159.97      7.92 o
   9  -1   8        4.70        1.63     14.06 o
  10  -1   8       76.38       81.19      9.40 o
  11  -1   8      200.12      182.45     20.93 o
 -12   0   8        9.31       13.34      6.53 o
 -11   0   8       50.00       46.57      7.50 o
 -10   0   8      907.29      878.70     41.85 o
  -9   0   8        0.39       -0.92     11.12 o
  -8   0   8       22.17       24.48      4.21 o
  -7   0   8     3118.87     3076.25     56.09 o
  -6   0   8     3505.19     3424.10     61.50 o
  -5   0   8     1548.73     1484.49     31.90 o
  -4   0   8     3985.43     3983.19     70.08 o
  -3   0   8     8213.77     7864.76    164.53 o
  -2   0   8     3626.67     3621.93     61.13 o
  -1   0   8       48.07       48.25      3.16 o
   0   0   8    10963.18    10865.11    191.44 o
   1   0   8     2324.22     2512.38     43.89 o
   2   0   8       85.84       79.98      4.01 o
   3   0   8     3806.36     3895.18     69.05 o
   4   0   8      228.76      214.62      5.04 o
   5   0   8      263.49      254.18      6.76 o
   6   0   8        5.74        2.50      2.23 o
   7   0   8      498.28      482.90     13.21 o
   8   0   8       31.57       18.18      3.13 o
   9   0   8        8.18       -4.82      5.02 o
  10   0   8      541.33      523.32     20.27 o
  11   0   8        7.59        9.81     10.46 o
  12   0   8       76.13       84.36     16.35 o
 -11   1   8      404.37      407.52     16.94 o
 -10   1   8       42.84       47.63      7.37 o
  -9   1   8      119.38      113.70     15.69 o
  -8   1   8       30.06       25.84      5.18 o
  -7   1   8      538.98      523.94     13.21 o
  -6   1   8       36.70       40.40      4.08 o
  -5   1   8     2449.14     2435.95     38.55 o
  -4   1   8     1256.27     1113.41     22.27 o
  -3   1   8    10767.01    10433.69    234.77 o
  -2   1   8      262.19      243.52      6.73 o
  -1   1   8     4495.06     4643.33    112.45 o
   0   1   8    16995.85    17202.94    279.91 o
   1   1   8       55.21      113.20      4.12 o
   2   1   8       34.81       50.09      2.31 o
   3   1   8    17823.29    18552.43    275.69 o
   4   1   8      449.87      418.66      8.71 o
   5   1   8     1043.88     1160.20     20.21 o
   6   1   8     1331.91     1215.08     21.48 o
   7   1   8        1.77        2.12      3.78 o
   8   1   8       20.38       16.88      5.66 o
   9   1   8       79.17       64.61      6.24 o
  10   1   8     1107.53     1026.05     46.43 o
  11   1   8      364.52      364.90     26.16 o
  12   1   8      269.15      266.81     23.54 o
 -11   2   8      235.42      270.71     25.50 o
 -10   2   8      100.41       98.93      9.11 o
  -9   2   8      250.52      238.24     14.71 o
  -8   2   8      222.55      242.64     11.62 o
  -7   2   8      183.48      171.67     10.79 o
  -6   2   8     1992.48     1846.14     34.91 o
  -5   2   8      404.76      376.45     10.01 o
  -4   2   8      223.60      210.09      7.00 o
  -3   2   8      328.17      254.31      7.67 o
  -2   2   8     8879.89     8591.13    183.38 o
  -1   2   8       16.35       33.04      2.64 o
   0   2   8       85.51       61.83      4.91 o
   1   2   8      347.89      225.88      5.05 o
   2   2   8     2601.02     2594.03     35.31 o
   3   2   8     6785.85     7150.71     97.48 o
   4   2   8     2513.94     2460.65     39.30 o
   5   2   8     4669.55     4777.44     74.39 o
   6   2   8     4518.82     4445.13     69.64 o
   7   2   8       90.48       88.50      4.40 o
   8   2   8     1304.64     1265.65     44.30 o
   9   2   8      301.73      310.63     15.88 o
  10   2   8      923.50      849.89     27.70 o
  11   2   8      397.34      387.14     26.16 o
  12   2   8       55.59       54.28     13.73 o
  13   2   8       46.31       35.97     13.73 o
 -11   3   8        5.36        1.23      5.49 o
 -10   3   8        2.29        3.22      5.56 o
  -9   3   8       91.76       80.26      8.17 o
  -8   3   8      774.17      675.22     21.01 o
  -7   3   8        3.65        2.03      3.86 o
  -6   3   8       98.59       95.08      7.36 o
  -5   3   8      212.16      193.14      9.16 o
  -4   3   8      948.09     1012.06     20.76 o
  -3   3   8        5.36        5.82      2.50 o
  -2   3   8     5804.92     5874.27    102.31 o
  -1   3   8     6150.68     6180.94    107.34 o
   0   3   8      312.56      362.56      7.03 o
   1   3   8     4833.27     4514.42     75.13 o
   2   3   8     3273.70     3175.90     47.30 o
   3   3   8     1565.88     1607.17     26.34 o
   4   3   8     6089.68     6577.17    100.92 o
   5   3   8     8175.91     8024.32    122.94 o
   6   3   8      113.43      110.04      4.47 o
   7   3   8     3554.09     3592.05     77.09 o
   8   3   8     1188.65     1244.90     33.70 o
   9   3   8      128.25      109.54      9.47 o
  10   3   8       19.98       12.72      6.23 o
  11   3   8      710.71      680.93     24.71 o
  12   3   8      244.17      259.45     15.24 o
  13   3   8      223.83      219.07     22.23 o
 -10   4   8       15.32       15.79      6.28 o
  -9   4   8      665.87      713.10     22.80 o
  -8   4   8       21.33       15.18      5.30 o
  -7   4   8      298.94      287.80     14.71 o
  -6   4   8      906.50      859.86     24.03 o
  -5   4   8        3.00        3.43      2.41 o
  -4   4   8      175.11      168.33      6.32 o
  -3   4   8     6881.85     6519.83    123.27 o
  -2   4   8      878.11      967.66     26.62 o
  -1   4   8       89.52      101.64      6.85 o
   0   4   8    12992.64    12034.63    238.45 o
   1   4   8       21.04       42.31      2.26 o
   2   4   8       92.23       80.01      3.40 o
   3   4   8    12096.78    12218.60    262.23 o
   4   4   8     9692.40    10275.87    157.12 o
   5   4   8     3310.60     3410.00     53.38 o
   6   4   8     5322.19     5280.89     81.87 o
   7   4   8     1198.44     1160.41     20.30 o
   8   4   8     3364.12     3090.39     75.09 o
   9   4   8      379.28      360.63     15.44 o
  10   4   8      488.00      487.02     18.89 o
  11   4   8       66.56       55.56      8.08 o
  12   4   8       28.40       40.54      8.28 o
 -10   5   8      339.25      329.29     15.54 o
  -9   5   8       48.66       50.85      9.48 o
  -8   5   8     1921.17     1816.64     45.75 o
  -7   5   8      117.10       92.95     11.12 o
  -6   5   8      916.96      822.05     36.29 o
  -5   5   8      516.09      520.19     16.37 o
  -4   5   8        3.51        7.85      2.64 o
  -3   5   8     1509.82     1558.16     39.68 o
  -2   5   8      754.38      898.20     21.24 o
  -1   5   8     1642.40     1528.08     28.93 o
   0   5   8    12009.37    12122.47    237.73 o
   1   5   8      314.61      355.42      8.46 o
   2   5   8     3661.19     3584.68     52.08 o
   3   5   8     4031.06     4066.37     87.39 o
   4   5   8      678.87      814.19     32.37 o
   5   5   8     1757.69     1649.63     38.71 o
   6   5   8      607.17      598.06     16.34 o
   7   5   8     1677.45     1617.88     32.28 o
   8   5   8        0.19        4.64      3.56 o
   9   5   8      248.58      236.82     13.08 o
  10   5   8      404.59      390.41     22.89 o
  11   5   8       26.68       15.04      9.16 o
  12   5   8        0.51      -14.39      7.19 o
  13   5   8      465.60      510.08     29.43 o
  -9   6   8      165.69      154.21     11.15 o
  -8   6   8      174.27      191.71     11.53 o
  -7   6   8     2908.21     2733.31     64.50 o
  -6   6   8       83.99       91.28      7.70 o
  -5   6   8     1966.03     1898.33     45.77 o
  -4   6   8      382.97      363.99     10.56 o
  -3   6   8        0.67        1.24      2.45 o
  -2   6   8      269.83      248.55      9.85 o
  -1   6   8      870.22      795.93     16.98 o
   0   6   8      139.49      116.81      4.99 o
   1   6   8       97.95       84.96      4.23 o
   2   6   8     7297.12     6995.18    100.57 o
   3   6   8       82.58      120.81      3.59 o
   4   6   8      204.98      240.08      7.82 o
   5   6   8    15002.32    14763.71    315.44 o
   6   6   8       19.96       26.71      3.92 o
   7   6   8     1794.85     1842.74     43.01 o
   8   6   8     8451.19     8118.30    175.96 o
   9   6   8       77.21       51.01      9.81 o
  10   6   8      841.21      797.16     35.97 o
  11   6   8      514.50      498.96     26.81 o
  12   6   8       25.87       34.01     10.46 o
  13   6   8      441.90      448.61     28.12 o
  -9   7   8     1242.68     1358.12     38.10 o
  -8   7   8      475.55      489.00     39.24 o
  -7   7   8       43.00       38.90      6.60 o
  -6   7   8      686.61      653.71     20.79 o
  -5   7   8      566.23      553.88     18.26 o
  -4   7   8      347.85      374.34     11.05 o
  -3   7   8      774.55      722.53     16.60 o
  -2   7   8       35.34       36.78      3.78 o
  -1   7   8        1.47        8.08      5.96 o
   0   7   8      371.90      363.51      9.54 o
   1   7   8     1170.68     1171.71     22.99 o
   2   7   8      235.80      234.34      6.73 o
   3   7   8     2038.54     2212.22     32.85 o
   4   7   8       55.99       48.46      2.51 o
   5   7   8       38.06       37.28      5.23 o
   6   7   8     1970.30     1953.62     45.87 o
   7   7   8      670.56      589.09     16.81 o
   8   7   8     2705.02     2607.71     88.61 o
   9   7   8     3486.56     3177.54    107.25 o
  10   7   8        9.43        3.92      7.85 o
  11   7   8     3849.10     3516.94    120.33 o
  12   7   8     1528.06     1487.73     59.51 o
  13   7   8        8.98       11.77     10.46 o
  -8   8   8      658.32      677.47     23.53 o
  -7   8   8      280.04      281.16     15.69 o
  -6   8   8      204.58      159.87     10.80 o
  -5   8   8      678.29      621.65     20.33 o
  -4   8   8      488.90      480.14     23.22 o
  -3   8   8     1322.48     1247.06     31.44 o
  -2   8   8      283.20      275.00      9.06 o
  -1   8   8       77.79       75.10      4.91 o
   0   8   8     1224.06     1216.11     24.52 o
   1   8   8     1134.18     1241.00     24.50 o
   2   8   8      350.57      337.89      8.83 o
   3   8   8     3348.43     3373.54     49.67 o
   4   8   8     5331.49     5472.50     94.87 o
   5   8   8     1291.52     1164.68     39.89 o
   6   8   8     1802.38     1831.06     59.51 o
   7   8   8    11214.08    10774.08    232.43 o
   8   8   8     1915.68     1893.40     52.32 o
   9   8   8     3236.56     3239.91     73.97 o
  10   8   8     3526.56     3423.42    116.40 o
  11   8   8       80.82       79.78     12.43 o
  12   8   8     1440.22     1320.98     54.28 o
  13   8   8      840.64      865.17     40.54 o
  -8   9   8       56.20       80.42     15.04 o
  -7   9   8      941.49     1067.65     49.05 o
  -6   9   8     1623.29     1572.54     41.61 o
  -5   9   8     1355.66     1296.94     35.13 o
  -4   9   8     1539.43     1523.07     39.07 o
  -3   9   8       80.74       71.18      5.53 o
  -2   9   8     1626.16     1722.55     34.23 o
  -1   9   8      943.28      966.66     20.88 o
   0   9   8      165.45      167.07      6.89 o
   1   9   8     1188.45     1192.01     30.49 o
   2   9   8      865.50      825.50     17.46 o
   3   9   8       19.72       13.28      2.75 o
   4   9   8      264.58      275.66      9.93 o
   5   9   8     2235.27     2269.20     73.24 o
   6   9   8      858.49      874.33     32.04 o
   7   9   8       78.48       91.06     13.41 o
   8   9   8      338.33      425.93     15.69 o
   9   9   8      659.10      680.12     20.26 o
  10   9   8     3052.04     2893.72    100.05 o
  11   9   8      794.22      742.89     34.66 o
  12   9   8      455.21      514.66     29.43 o
  13   9   8     1674.23     1632.91     64.74 o
  -7  10   8      511.47      540.32     21.01 o
  -6  10   8     1574.31     1589.24     58.20 o
  -5  10   8      939.75      925.56     28.20 o
  -4  10   8     3488.32     3316.35     76.99 o
  -3  10   8     2539.16     2503.66     48.32 o
  -2  10   8        1.58       -1.42      3.51 o
  -1  10   8     4823.02     4834.08    104.83 o
   0  10   8      951.97      944.27     20.88 o
   1  10   8        5.07        5.41      3.26 o
   2  10   8       93.50       98.78      6.02 o
   3  10   8      883.05      985.87     20.60 o
   4  10   8        4.62        7.19      3.27 o
   5  10   8     1603.57     1650.57     56.24 o
   6  10   8      543.44      542.78     22.89 o
   7  10   8       27.48       25.29      4.84 o
   8  10   8       50.84       48.11     14.06 o
   9  10   8     3345.82     3338.99     76.61 o
  10  10   8       28.72       23.45      5.44 o
  11  10   8     1083.62     1003.81     43.81 o
  12  10   8     1061.31     1037.16     45.12 o
  13  10   8      340.91      321.09     23.54 o
  -6  11   8      497.23      524.78     20.79 o
  -5  11   8     3984.35     4066.59     94.33 o
  -4  11   8      262.35      291.39     14.31 o
  -3  11   8     2538.86     2572.99     61.73 o
  -2  11   8     3222.26     3353.82     62.80 o
  -1  11   8       13.54        7.51      5.01 o
   0  11   8      343.59      357.37     11.29 o
   1  11   8     1337.31     1313.26     36.10 o
   2  11   8     1023.36     1071.91     22.87 o
   3  11   8      221.11      229.37      8.17 o
   4  11   8     2348.56     2337.74    138.96 o
   5  11   8      196.59      183.11     13.08 o
   6  11   8      249.05      239.35     14.39 o
   7  11   8      596.61      625.83     26.16 o
   8  11   8        2.68        2.62      4.09 o
   9  11   8      586.10      568.34     18.34 o
  10  11   8     1791.98     1791.97     44.68 o
  11  11   8      121.92      109.86     14.39 o
  12  11   8     1819.54     1793.13     68.66 o
  13  11   8        5.25       17.00     10.46 o
  -5  12   8      218.89      231.91     14.31 o
  -4  12   8     2068.43     2054.36     52.48 o
  -3  12   8      673.93      686.85     23.12 o
  -2  12   8      564.72      568.67     16.23 o
  -1  12   8     1276.90     1321.27     28.69 o
   0  12   8        0.04       -4.42      3.36 o
   1  12   8      584.66      559.68     16.16 o
   2  12   8       15.85       19.13      5.97 o
   3  12   8        0.88       -8.32      4.16 o
   4  12   8     1728.11     1696.71     41.37 o
   5  12   8      149.19      147.79     13.08 o
   6  12   8       96.35      103.98     11.12 o
   7  12   8     1441.91     1379.18     49.70 o
   8  12   8      441.21      458.72     16.76 o
   9  12   8      772.72      714.96     23.22 o
  10  12   8      197.16      227.73     11.78 o
  11  12   8      281.06      254.39     20.27 o
  12  12   8      475.26      476.73     28.12 o
  -4  13   8       39.38       41.64      8.08 o
  -3  13   8     2745.51     2809.53     68.43 o
  -2  13   8       40.12       37.73      7.85 o
  -1  13   8     1185.73     1226.02     27.69 o
   0  13   8     1136.59     1237.87     27.68 o
   1  13   8      191.65      183.43     15.80 o
   2  13   8      683.42      677.25     17.34 o
   3  13   8        1.36       -0.53      4.84 o
   4  13   8        1.05       -2.62      5.89 o
   5  13   8      589.39      565.01     26.81 o
   6  13   8      762.53      702.34     30.74 o
   7  13   8      175.17      151.72     13.08 o
   8  13   8      149.88      164.48     10.34 o
   9  13   8      773.43      750.23     24.85 o
  10  13   8        1.68       -5.41      5.02 o
  11  13   8      629.46      637.28     21.32 o
  12  13   8     1293.59     1341.25     55.59 o
  -3  14   8      495.36      576.87     22.20 o
  -2  14   8     1291.32     1383.99     38.61 o
  -1  14   8        5.21        0.73      4.88 o
   0  14   8     1409.66     1529.19     33.22 o
   1  14   8      433.14      464.90     14.46 o
   2  14   8       74.73       72.72     13.08 o
   3  14   8      203.59      229.20     12.02 o
   4  14   8        6.80       -5.89      5.89 o
   5  14   8       48.76       56.89     10.46 o
   6  14   8      962.94      999.89     40.54 o
   7  14   8       48.03       56.89      9.81 o
   8  14   8        6.29        0.00      6.54 o
   9  14   8        2.41       -3.15      5.02 o
  10  14   8       57.76       46.58      7.23 o
  11  14   8       30.07       32.04      6.75 o
  -1  15   8     1066.76     1135.35     33.75 o
   0  15   8      279.61      304.03     12.45 o
   1  15   8     1941.06     2027.81     51.79 o
   2  15   8     2543.08     2582.46    153.35 o
   3  15   8       85.48       77.82     13.08 o
   4  15   8     1838.97     1846.75     67.36 o
   5  15   8     2581.58     2588.98     89.59 o
   6  15   8      272.21      269.43     19.62 o
   7  15   8     1478.95     1507.35     56.89 o
   8  15   8     1510.48     1544.63     57.55 o
   9  15   8       21.47        6.82     18.64 o
  10  15   8      583.58      592.68     21.41 o
   1  16   8        9.31        1.31      6.47 o
   2  16   8     1177.73     1225.61     50.35 o
   3  16   8     1914.86     1765.66     66.05 o
   4  16   8       36.88       37.93     11.12 o
   5  16   8      128.25      124.25     15.04 o
   6  16   8     1857.54     1891.87     69.97 o
   7  16   8      467.39      448.61     26.16 o
   8  16   8        8.85        3.27      8.50 o
   9  16   8       36.58       36.72      7.54 o
   4  17   8     1523.16     1643.37     64.09 o
   5  17   8       19.17       24.85      9.81 o
   6  17   8     1376.69     1458.96     58.20 o
  -7 -12   9       37.14        8.17      7.52 o
  -6 -12   9      376.96      362.18     12.99 o
  -5 -12   9      383.40      429.10     18.26 o
  -4 -12   9      693.04      735.08     24.71 o
  -3 -12   9        8.33        2.03      4.77 o
  -2 -12   9      327.74      349.96     13.06 o
  -1 -12   9     1037.40     1023.43     43.81 o
   0 -12   9       95.00      114.05     15.04 o
  -8 -11   9      209.31      233.24     10.29 o
  -7 -11   9      174.21      158.31     10.65 o
  -6 -11   9      200.75      199.48      9.81 o
  -5 -11   9       48.43       50.17      5.67 o
  -4 -11   9        4.76        0.76      4.36 o
  -3 -11   9      498.41      536.12     15.96 o
  -2 -11   9       98.32       98.48      7.29 o
  -1 -11   9      837.17      870.01     21.76 o
   0 -11   9      194.51      213.19     17.66 o
   1 -11   9       14.01       19.75      6.89 o
   2 -11   9      738.49      708.89     24.92 o
  -9 -10   9      759.16      801.05     19.90 o
  -8 -10   9      345.42      349.33     12.21 o
  -7 -10   9      457.70      428.36     16.34 o
  -6 -10   9      214.13      246.74     10.01 o
  -5 -10   9      516.68      469.84     13.76 o
  -4 -10   9      774.20      747.48     15.82 o
  -3 -10   9      279.44      260.86     12.93 o
  -2 -10   9     1128.60     1067.56     26.74 o
  -1 -10   9       69.01       59.94      6.02 o
   0 -10   9      596.95      587.29     22.65 o
   1 -10   9        1.27       -9.78      5.49 o
   2 -10   9       25.66       21.40     11.12 o
   3 -10   9      612.54      630.60     22.86 o
   4 -10   9      203.85      201.25     18.96 o
 -10  -9   9     1085.41     1115.51     25.17 o
  -9  -9   9       66.02       82.84      6.72 o
  -8  -9   9       32.86       26.57      4.71 o
  -7  -9   9      850.19      866.78     20.19 o
  -6  -9   9      285.53      237.41     10.64 o
  -5  -9   9      211.74      230.62      8.31 o
  -4  -9   9     1317.05     1293.21     23.23 o
  -3  -9   9       11.61        5.00      3.04 o
  -2  -9   9       10.60        6.50      3.89 o
  -1  -9   9      247.32      239.11     10.84 o
   0  -9   9        0.25       -3.25      3.64 o
   1  -9   9      325.38      316.47     13.41 o
   2  -9   9        0.36       -4.52      5.30 o
   3  -9   9       56.38       49.73     12.75 o
   4  -9   9     1160.55     1149.46     35.97 o
   5  -9   9       39.23       44.28      8.00 o
 -11  -8   9      195.40      225.61     18.31 o
 -10  -8   9      508.81      535.80     15.11 o
  -9  -8   9     1633.99     1687.26     36.67 o
  -8  -8   9      785.40      811.28     19.24 o
  -7  -8   9      620.38      608.31     16.15 o
  -6  -8   9       20.00       15.50      4.05 o
  -5  -8   9      395.12      416.90     18.03 o
  -4  -8   9      864.77      824.61     19.73 o
  -3  -8   9      111.42      105.04      5.50 o
  -2  -8   9       26.91       24.00      5.85 o
  -1  -8   9     1852.96     1813.46     36.11 o
   0  -8   9       69.42       69.17      5.66 o
   1  -8   9      147.04      147.79      7.67 o
   2  -8   9     2107.36     2041.11     48.28 o
   3  -8   9      148.84      143.57     10.21 o
   4  -8   9      322.84      328.31     14.80 o
   5  -8   9      941.94      915.94     42.18 o
   6  -8   9     1082.62     1100.36     50.35 o
 -11  -7   9      179.31      180.48      9.86 o
 -10  -7   9        0.30        4.35      4.33 o
  -9  -7   9     2357.49     2362.73     44.46 o
  -8  -7   9      332.65      346.53     14.20 o
  -7  -7   9      254.88      208.01     10.49 o
  -6  -7   9     1608.76     1453.27     34.48 o
  -5  -7   9      634.84      643.49     15.86 o
  -4  -7   9        1.18       -5.23      2.65 o
  -3  -7   9      125.81      104.56      6.70 o
  -2  -7   9     1185.71     1191.95     21.33 o
  -1  -7   9      112.77       97.21      6.16 o
   0  -7   9     1089.30     1092.20     37.12 o
   1  -7   9     1754.43     1717.61    133.73 o
   2  -7   9       29.17       23.54      7.19 o
   3  -7   9       19.15       10.52      6.21 o
   4  -7   9      258.41      280.50     13.39 o
   5  -7   9        1.64        5.74      5.30 o
   6  -7   9      483.60      508.48     18.89 o
   7  -7   9      597.61      582.43     20.75 o
 -11  -6   9      296.61      336.44     15.65 o
 -10  -6   9     1157.14     1200.15     30.48 o
  -9  -6   9      787.41      798.53     18.55 o
  -8  -6   9     2194.79     2102.27     39.35 o
  -7  -6   9     1338.60     1206.95     24.80 o
  -6  -6   9     1638.10     1613.01     30.83 o
  -5  -6   9     2967.12     2835.53     44.13 o
  -4  -6   9     1730.83     1510.05     25.28 o
  -3  -6   9       21.95       15.08      3.18 o
  -2  -6   9      607.83      617.44     12.63 o
  -1  -6   9      151.97      123.71      8.30 o
   0  -6   9       10.75       15.18      4.37 o
   1  -6   9      891.90      879.69     26.16 o
   2  -6   9        2.89       -5.56      3.70 o
   3  -6   9       50.15       55.37      7.52 o
   4  -6   9      176.33      173.29      9.93 o
   5  -6   9      373.41      364.14     14.52 o
   6  -6   9        8.87        1.90      5.02 o
   7  -6   9     1040.13     1056.44     30.48 o
   8  -6   9      345.37      343.71     15.36 o
 -11  -5   9       78.51       63.57      6.06 o
 -10  -5   9     2361.97     2342.03     43.48 o
  -9  -5   9      616.80      609.69     15.47 o
  -8  -5   9      217.92      230.54      8.94 o
  -7  -5   9     7341.25     7051.57    117.89 o
  -6  -5   9      249.84      237.00      8.35 o
  -5  -5   9      925.82      859.62     16.05 o
  -4  -5   9     6921.94     6465.23    119.97 o
  -3  -5   9     1554.79     1543.94     27.55 o
  -2  -5   9      805.40      751.96     16.23 o
  -1  -5   9     1005.33     1044.03     20.84 o
   0  -5   9     2735.46     2636.22     60.34 o
   1  -5   9      259.55      242.90     10.40 o
   2  -5   9      292.03      281.52     10.86 o
   3  -5   9     2111.96     2030.66     58.53 o
   4  -5   9      779.17      737.01     21.72 o
   5  -5   9      105.96       91.78      7.54 o
   6  -5   9      228.67      218.25     13.08 o
   7  -5   9        8.80        6.45      8.17 o
   8  -5   9      788.61      795.21     22.20 o
   9  -5   9       18.03       12.89      6.06 o
 -11  -4   9      640.55      682.69     32.21 o
 -10  -4   9       67.26       59.88      5.67 o
  -9  -4   9     1058.28     1065.74     22.58 o
  -8  -4   9     1165.69     1091.49     22.68 o
  -7  -4   9       91.34       72.60      5.09 o
  -6  -4   9     2705.64     2620.89     46.63 o
  -5  -4   9     1600.42     1425.61     23.71 o
  -4  -4   9     1752.18     1603.83     41.53 o
  -3  -4   9      478.81      429.81      9.45 o
  -2  -4   9      570.78      529.85     12.41 o
  -1  -4   9     5814.94     5605.37     94.24 o
   0  -4   9       25.97       22.32      2.97 o
   1  -4   9      310.06      278.19     10.64 o
   2  -4   9      114.54      114.28      6.89 o
   3  -4   9      485.94      529.29     16.63 o
   4  -4   9       12.64       13.39      4.25 o
   5  -4   9       15.73       17.62      4.56 o
   6  -4   9      273.78      258.44     27.14 o
   7  -4   9        4.20       -1.38      4.23 o
   8  -4   9      222.83      225.08     10.15 o
   9  -4   9     1709.60     1617.64     58.01 o
 -12  -3   9       30.93       16.35      9.16 o
 -11  -3   9      295.29      300.16     12.73 o
 -10  -3   9      224.96      228.20      9.01 o
  -9  -3   9       16.30       -2.53      5.72 o
  -8  -3   9     2233.95     2315.59     41.74 o
  -7  -3   9      354.31      366.59     10.37 o
  -6  -3   9       91.31       81.50      5.09 o
  -5  -3   9     7303.62     7119.69    127.80 o
  -4  -3   9      140.88      117.22      4.91 o
  -3  -3   9      906.32      872.13     17.68 o
  -2  -3   9     6940.26     6553.06    137.53 o
  -1  -3   9      101.64       87.62      4.61 o
   0  -3   9     1430.12     1462.51     26.81 o
   1  -3   9     4606.14     4523.32     98.72 o
   2  -3   9     1085.00     1101.37     27.27 o
   3  -3   9      442.43      456.73     16.35 o
   4  -3   9     2108.13     2104.73     48.78 o
   5  -3   9      204.90      163.71      8.55 o
   6  -3   9      212.71      215.75     10.14 o
   7  -3   9      190.54      228.45     10.80 o
   8  -3   9       91.21       86.46      6.74 o
   9  -3   9       40.74       37.04      5.70 o
  10  -3   9      788.36      825.97     33.68 o
 -12  -2   9       86.54      103.32     13.08 o
 -11  -2   9        0.57        2.62      7.19 o
 -10  -2   9      419.05      436.84     22.89 o
  -9  -2   9      101.21       86.78     20.27 o
  -8  -2   9      734.57      730.76     30.41 o
  -7  -2   9     1436.48     1455.11     27.73 o
  -6  -2   9      305.41      297.94      8.66 o
  -5  -2   9      614.00      622.01     13.43 o
  -4  -2   9     2628.15     2663.76     40.74 o
  -3  -2   9      837.70      766.52     15.95 o
  -2  -2   9     3964.32     3627.82     62.10 o
  -1  -2   9      291.90      269.48      6.00 o
   0  -2   9      494.11      536.36      9.98 o
   1  -2   9     4235.54     4182.86     61.78 o
   2  -2   9      271.03      289.20      9.21 o
   3  -2   9     1177.30     1093.30     22.00 o
   4  -2   9        0.50        1.96      2.75 o
   5  -2   9      810.68      684.59     19.62 o
   6  -2   9      371.72      312.23     13.73 o
   7  -2   9       51.17       58.22      5.10 o
   8  -2   9      223.04      208.12      8.60 o
   9  -2   9      478.48      503.23     19.63 o
  10  -2   9      155.09      183.43     13.20 o
  11  -2   9      960.57     1005.12     50.35 o
 -11  -1   9        6.07        3.27      7.19 o
 -10  -1   9      103.61      113.13     12.43 o
  -9  -1   9      160.61      168.72     13.73 o
  -8  -1   9        7.03        7.99      4.37 o
  -7  -1   9     2624.91     2520.78     57.32 o
  -6  -1   9        3.75        6.39      3.91 o
  -5  -1   9      180.33      170.48      5.50 o
  -4  -1   9     4708.46     4554.11     66.85 o
  -3  -1   9    11705.75    11667.25    192.18 o
  -2  -1   9     4585.03     4452.17     75.02 o
  -1  -1   9     6045.68     5879.10    149.07 o
   0  -1   9    18923.00    19050.93    528.86 o
   1  -1   9       54.94       36.71      2.51 o
   2  -1   9        1.57       -0.98      2.12 o
   3  -1   9    11583.15    11247.64    195.51 o
   4  -1   9      303.02      326.73      9.05 o
   5  -1   9      177.72      189.89      7.26 o
   6  -1   9     3541.72     3345.34     54.34 o
   7  -1   9        1.82        0.61      3.05 o
   8  -1   9      406.40      424.32     12.38 o
   9  -1   9       13.20       13.55     10.46 o
  10  -1   9      194.47      195.53     19.62 o
  11  -1   9      109.46      135.37     18.96 o
 -11   0   9      321.06      364.83     16.01 o
 -10   0   9        7.69       18.84      5.96 o
  -9   0   9      709.53      717.72     22.80 o
  -8   0   9      506.45      498.45     13.46 o
  -7   0   9        0.40       -0.52      5.27 o
  -6   0   9       80.50       88.72      5.43 o
  -5   0   9     1278.72     1248.60     24.79 o
  -4   0   9      721.89      644.44     13.83 o
  -3   0   9       51.49       52.02      3.65 o
  -2   0   9     9748.75     9341.76    193.57 o
  -1   0   9     3287.35     3309.41     56.45 o
   0   0   9     1894.47     2008.75     40.30 o
   1   0   9     5157.91     5191.49     76.24 o
   2   0   9     3476.42     3466.55     62.28 o
   3   0   9      457.80      527.29     11.78 o
   4   0   9      598.73      604.81     11.19 o
   5   0   9     3410.54     3344.65     53.68 o
   6   0   9      651.77      601.81     12.59 o
   7   0   9       25.33       36.10      3.48 o
   8   0   9     1051.95     1107.16     21.10 o
   9   0   9       12.25        3.16      5.18 o
  10   0   9      321.93      305.39     23.54 o
  11   0   9      207.91      218.42     21.58 o
  12   0   9      170.46      170.03     21.58 o
 -11   1   9      435.57      463.39     18.52 o
 -10   1   9       15.96       13.55      6.28 o
  -9   1   9      293.16      318.88     13.96 o
  -8   1   9      823.87      785.86     23.53 o
  -7   1   9      149.67      163.54      7.54 o
  -6   1   9      249.51      230.00      8.11 o
  -5   1   9     1453.21     1427.63     24.18 o
  -4   1   9     1316.05     1311.73     25.92 o
  -3   1   9     2121.80     1903.52     34.50 o
  -2   1   9      558.60      546.50     11.93 o
  -1   1   9     6162.06     5928.18     98.75 o
   0   1   9      138.37      126.44      4.90 o
   1   1   9     9440.06     9422.48    136.51 o
   2   1   9     4277.04     4091.99     60.40 o
   3   1   9      235.05      203.97      6.33 o
   4   1   9     1248.77     1271.68     19.06 o
   5   1   9     1499.40     1505.76     25.69 o
   6   1   9      369.76      335.71      8.31 o
   7   1   9     1983.70     2016.62     34.05 o
   8   1   9      792.22      806.82     16.13 o
   9   1   9      290.91      270.13     16.68 o
  10   1   9      131.03      130.14     17.00 o
  11   1   9      356.00      349.21     24.85 o
  12   1   9      182.40      160.22     20.27 o
 -11   2   9       87.39      107.95     10.37 o
 -10   2   9       88.95       93.37      9.27 o
  -9   2   9      519.27      462.27     17.30 o
  -8   2   9     1159.05     1113.37     30.48 o
  -7   2   9      268.23      253.53     11.73 o
  -6   2   9     1030.58     1001.58     21.05 o
  -5   2   9        2.80       -1.61      2.08 o
  -4   2   9      535.31      473.12     11.81 o
  -3   2   9      474.70      478.79     11.70 o
  -2   2   9      114.62      123.09      5.40 o
  -1   2   9     2777.47     2884.81     49.56 o
   0   2   9     2718.87     2317.36     47.76 o
   1   2   9        3.49        4.38      1.94 o
   2   2   9      208.08      260.61      5.10 o
   3   2   9     1787.93     1679.20     27.80 o
   4   2   9     3453.55     3621.60     50.37 o
   5   2   9     2334.18     2363.28     38.32 o
   6   2   9     4634.01     4564.26     71.68 o
   7   2   9     3887.02     3948.34     74.19 o
   8   2   9     7741.17     7490.54    157.25 o
   9   2   9      456.11      440.42     17.55 o
  10   2   9       68.16       94.43      9.87 o
  11   2   9      293.76      274.16     15.44 o
  12   2   9      537.94      534.93     33.35 o
 -11   3   9      111.13      136.93     11.31 o
 -10   3   9      839.23      840.92     26.51 o
  -9   3   9       65.53       49.09      7.07 o
  -8   3   9       92.73       77.57      7.70 o
  -7   3   9       16.94       13.64      9.48 o
  -6   3   9      396.93      379.96     13.85 o
  -5   3   9       38.73       49.97      3.96 o
  -4   3   9      696.32      606.51     14.25 o
  -3   3   9        1.33        3.43      2.37 o
  -2   3   9       49.69       64.39      5.17 o
  -1   3   9      384.71      438.81      8.61 o
   0   3   9     4788.33     4156.75     69.87 o
   1   3   9     3696.96     3817.62     56.99 o
   2   3   9      335.10      392.28      7.58 o
   3   3   9    18480.15    19212.72    259.07 o
   4   3   9     1852.81     2086.77     29.61 o
   5   3   9        6.16       14.29      2.18 o
   6   3   9     9708.05     9870.08    150.99 o
   7   3   9     5506.19     5582.78    132.05 o
   8   3   9      606.74      626.87     21.50 o
   9   3   9      733.48      688.81     23.32 o
  10   3   9     1417.04     1345.63     39.02 o
  11   3   9      204.38      195.51     13.41 o
  12   3   9      261.73      265.30     19.62 o
  13   3   9     1089.46     1235.31     57.55 o
 -10   4   9     1675.66     1699.48     45.04 o
  -9   4   9       14.03       12.30     11.44 o
  -8   4   9      195.91      188.74     11.07 o
  -7   4   9     1107.86     1128.26     30.73 o
  -6   4   9      157.27      150.05      8.94 o
  -5   4   9      140.10      124.62      6.20 o
  -4   4   9      160.99      163.69      6.78 o
  -3   4   9      112.30       85.97      4.91 o
  -2   4   9      402.28      471.00     11.52 o
  -1   4   9     1085.32      915.80     18.62 o
   0   4   9     1912.36     1775.08     27.35 o
   1   4   9     6813.16     6975.78    151.95 o
   2   4   9    17690.67    17316.78    281.21 o
   3   4   9      266.37      259.54      7.15 o
   4   4   9     8044.71     8379.71    128.66 o
   5   4   9    13526.84    13182.93    235.52 o
   6   4   9      130.08      102.52     15.99 o
   7   4   9     2586.47     2546.14     48.83 o
   8   4   9     6688.98     6432.47    117.53 o
   9   4   9        4.16       12.43      9.16 o
  10   4   9      506.30      512.74     19.87 o
  11   4   9      261.19      291.19     15.26 o
  12   4   9       46.44       32.88      8.32 o
  13   4   9       38.25       41.10     20.60 o
 -10   5   9      450.51      526.51     20.48 o
  -9   5   9      768.10      760.46     38.91 o
  -8   5   9       52.65       42.46      6.89 o
  -7   5   9      128.92      106.20      8.64 o
  -6   5   9     1972.20     1826.71     44.85 o
  -5   5   9      212.34      216.11     10.61 o
  -4   5   9     3011.20     2927.00     53.74 o
  -3   5   9      633.44      673.74     15.35 o
  -2   5   9       29.44       28.36      2.31 o
  -1   5   9     3555.55     3796.27     67.57 o
   0   5   9      324.83      324.83      8.41 o
   1   5   9       71.97       60.88      3.10 o
   2   5   9     3139.25     3096.91     52.16 o
   3   5   9      693.87      726.62     18.26 o
   4   5   9        0.70        3.27      2.18 o
   5   5   9     2360.37     2272.08     52.36 o
   6   5   9      364.22      387.49     10.67 o
   7   5   9       73.41       72.58      9.25 o
   8   5   9     1277.36     1245.08     26.16 o
   9   5   9     1516.92     1394.32     38.81 o
  10   5   9      154.85      144.43     11.32 o
  11   5   9       86.31       75.86     12.43 o
  12   5   9       19.17       14.39      9.81 o
  13   5   9       21.31       29.43     11.77 o
  -9   6   9      754.29      736.55     24.66 o
  -8   6   9     1500.25     1495.34     39.95 o
  -7   6   9       63.93       66.05      7.54 o
  -6   6   9      141.67      126.97      8.94 o
  -5   6   9     3079.76     2862.53     68.99 o
  -4   6   9      344.57      345.06     10.18 o
  -3   6   9     2030.96     2040.14     52.30 o
  -2   6   9      182.71      191.37      9.30 o
  -1   6   9      268.36      225.44      7.40 o
   0   6   9     2078.03     2272.24     41.64 o
   1   6   9        2.02       14.12      3.95 o
   2   6   9      880.53      908.26     14.72 o
   3   6   9      387.20      370.50      7.84 o
   4   6   9     8011.90     8068.21    170.63 o
   5   6   9        7.30        4.20      3.14 o
   6   6   9       22.74       32.02      3.86 o
   7   6   9     8707.85     8269.08    179.02 o
   8   6   9      848.01      849.45     22.47 o
   9   6   9     1192.43     1222.88     48.39 o
  10   6   9     3552.82     3397.92    115.75 o
  11   6   9      774.02      721.31     34.66 o
  12   6   9     1244.59     1249.04     52.97 o
  13   6   9      383.25      404.79     26.81 o
  -9   7   9      154.28      160.48     12.56 o
  -8   7   9      631.58      642.19     22.60 o
  -7   7   9     2493.80     2403.69     58.26 o
  -6   7   9      236.98      243.29     14.39 o
  -5   7   9      609.98      610.41     19.65 o
  -4   7   9     3903.87     3895.03     79.25 o
  -3   7   9       47.87       40.57      6.02 o
  -2   7   9      905.15      872.60     18.99 o
  -1   7   9       26.77       12.75      2.88 o
   0   7   9      287.00      295.11     13.21 o
   1   7   9      737.74      730.32     15.41 o
   2   7   9       70.07       96.20      3.85 o
   3   7   9      748.49      811.09     13.08 o
   4   7   9      112.20       98.04      7.85 o
   5   7   9       76.95       86.98      7.85 o
   6   7   9       10.62       10.46      3.26 o
   7   7   9     1173.62     1203.77     33.02 o
   8   7   9       87.25       74.11     15.04 o
   9   7   9       58.12       47.74      9.81 o
  10   7   9     1265.39     1224.85     49.05 o
  11   7   9       87.74       83.05     13.73 o
  12   7   9        3.06       20.93      9.81 o
  13   7   9     1802.09     1727.08     68.01 o
  -8   8   9       83.56       72.15      9.40 o
  -7   8   9     1400.83     1321.01     36.74 o
  -6   8   9      301.94      286.20     13.64 o
  -5   8   9        7.11        0.33      5.09 o
  -4   8   9       99.27       85.80      7.62 o
  -3   8   9     2525.46     2472.32     52.01 o
  -2   8   9      601.84      602.39     14.85 o
  -1   8   9       27.58       17.21      3.51 o
   0   8   9       62.57       59.28      5.29 o
   1   8   9        0.66        1.74      2.27 o
   2   8   9       32.05       39.03      3.16 o
   3   8   9     2415.51     2443.85     36.58 o
   4   8   9        1.12        4.25      2.77 o
   5   8   9     2881.00     2926.42     92.21 o
   6   8   9     2947.70     2897.71     66.47 o
   7   8   9      962.55      894.23     24.01 o
   8   8   9     6506.44     6302.62    138.33 o
   9   8   9     2062.94     2039.25     48.70 o
  10   8   9      783.69      721.31     34.01 o
  11   8   9     2147.33     2141.68     78.47 o
  12   8   9     2019.63     1942.88     73.90 o
  13   8   9     1016.36     1016.24     46.43 o
  -7   9   9      161.29      146.09     11.73 o
  -6   9   9      733.05      777.76     25.17 o
  -5   9   9     1321.64     1359.16     50.03 o
  -4   9   9        7.23        4.22      5.02 o
  -3   9   9     1037.42     1075.87     23.66 o
  -2   9   9     3985.44     4011.02     76.06 o
  -1   9   9        1.43        1.31      3.13 o
   0   9   9      491.63      505.45     21.11 o
   1   9   9      657.85      722.01     16.32 o
   2   9   9       16.14       19.69      2.88 o
   3   9   9       33.21       36.49      2.85 o
   4   9   9       60.59       60.94      4.84 o
   5   9   9      243.49      234.11     13.08 o
   6   9   9      105.51      110.52      9.81 o
   7   9   9       25.19       31.41      5.89 o
   8   9   9      339.39      363.46     12.88 o
   9   9   9     1405.47     1283.11     32.77 o
  10   9   9      745.96      746.81     35.31 o
  11   9   9     1026.08      958.69     42.51 o
  12   9   9     1582.80     1574.71     62.13 o
  13   9   9      768.64      758.58     37.93 o
  -7  10   9        1.90       10.10      6.60 o
  -6  10   9       31.29       29.97      7.70 o
  -5  10   9      455.78      454.38     35.31 o
  -4  10   9      798.13      784.19     24.49 o
  -3  10   9       38.12       29.20      5.15 o
  -2  10   9      623.38      598.21     16.84 o
  -1  10   9     3261.50     3282.29     60.90 o
   0  10   9     1112.95     1154.40     24.52 o
   1  10   9     3731.80     3674.12     89.35 o
   2  10   9     2313.12     2430.29     45.28 o
   3  10   9       90.24      105.79     13.73 o
   4  10   9     1371.44     1360.65     63.11 o
   5  10   9     1421.78     1442.61     49.70 o
   6  10   9       30.92       30.74      5.89 o
   7  10   9     4072.67     3885.92    149.43 o
   8  10   9      563.84      556.32     17.58 o
   9  10   9      137.82      132.97      8.59 o
  10  10   9     2234.59     2214.44     53.35 o
  11  10   9      118.70      121.63     15.04 o
  12  10   9      612.63      612.10     32.70 o
  13  10   9      379.46      392.37     26.81 o
  -6  11   9     1086.18     1189.98     35.13 o
  -5  11   9      104.55      100.74     18.31 o
  -4  11   9     1823.51     1894.51     48.32 o
  -3  11   9     5019.87     4941.78    112.15 o
  -2  11   9        0.36        1.77      3.98 o
  -1  11   9     2097.45     2155.74     42.28 o
   0  11   9     1647.27     1741.47     34.96 o
   1  11   9      243.98      281.37     11.36 o
   2  11   9      931.64      913.45     20.22 o
   3  11   9      412.51      465.50     20.60 o
   4  11   9     1305.54     1244.16     45.12 o
   5  11   9       99.63       84.36      9.81 o
   6  11   9     1429.68     1358.91     48.39 o
   7  11   9      381.57      367.52     18.96 o
   8  11   9      163.26      161.27     12.10 o
   9  11   9      562.24      519.24     17.58 o
  10  11   9        3.79        2.34      4.46 o
  11  11   9       19.93       17.00      9.81 o
  12  11   9      425.95      457.11     27.47 o
  13  11   9        0.49      -11.12      8.50 o
  -5  12   9      558.55      536.00     20.79 o
  -4  12   9      158.19      163.36     21.25 o
  -3  12   9      948.24      953.54     50.68 o
  -2  12   9     1451.84     1470.12     35.60 o
  -1  12   9     1065.35     1095.89     27.56 o
   0  12   9     1943.58     1973.26     39.50 o
   1  12   9      814.92      892.23     20.60 o
   2  12   9      940.73      912.89     45.45 o
   3  12   9     1516.02     1441.23     93.84 o
   4  12   9      532.37      541.59     22.23 o
   5  12   9      347.93      309.32     17.66 o
   6  12   9      936.10      869.75     34.66 o
   7  12   9        2.17       -6.54      5.23 o
   8  12   9      442.37      439.38     16.29 o
   9  12   9       11.98       10.04      5.18 o
  10  12   9      821.29      813.03     24.58 o
  11  12   9      373.31      374.71     24.20 o
  12  12   9       65.05       68.66     13.73 o
  -4  13   9      612.67      709.33     24.96 o
  -3  13   9      117.61      113.03     10.61 o
  -2  13   9      618.25      641.79     21.96 o
  -1  13   9     1369.97     1422.66     31.08 o
   0  13   9        0.78       -7.78      3.89 o
   1  13   9     1721.91     1809.69     41.57 o
   2  13   9     2028.59     2120.70    102.02 o
   3  13   9       64.98       51.16      7.52 o
   4  13   9     2365.12     2264.63     77.82 o
   5  13   9       52.72       54.28      9.16 o
   6  13   9      447.30      411.33     21.58 o
   7  13   9      614.21      648.72     28.77 o
   8  13   9      330.58      291.24     14.39 o
   9  13   9      427.83      462.25     17.41 o
  10  13   9       58.73       68.18      7.85 o
  11  13   9      539.76      556.56     19.63 o
  12  13   9      390.14      428.99     26.81 o
  -3  14   9       86.97      104.63     14.39 o
  -2  14   9        2.13       -6.88      9.16 o
  -1  14   9     1253.92     1300.39     33.99 o
   0  14   9      490.90      497.46     17.77 o
   1  14   9       54.60       84.49      8.79 o
   2  14   9     5050.20     5143.69    256.35 o
   3  14   9      963.34      985.65     28.67 o
   4  14   9       10.37        1.31      7.19 o
   5  14   9     2181.23     2142.99     74.55 o
   6  14   9       46.01       36.62      9.16 o
   7  14   9       70.60       83.05     11.77 o
   8  14   9      128.06      152.37     13.73 o
   9  14   9      146.45      126.41     10.21 o
  10  14   9      106.43      105.04      9.27 o
  11  14   9       11.56       -1.42      5.32 o
  -1  15   9      580.30      581.90     22.18 o
   0  15   9     1242.98     1333.67     61.80 o
   1  15   9      126.36      114.62     17.33 o
   2  15   9     1859.83     1945.03     49.93 o
   3  15   9     1636.76     1740.81     64.74 o
   4  15   9     1411.41     1541.36     58.86 o
   5  15   9      843.59      833.13     37.28 o
   6  15   9     1876.10     1817.98     66.70 o
   7  15   9     1220.61     1179.72     47.08 o
   8  15   9      127.07      126.21     14.39 o
   9  15   9      978.94     1003.42     41.20 o
  10  15   9      994.83     1059.26     31.82 o
   1  16   9      728.74      845.67     27.74 o
   2  16   9      660.74      705.62     24.51 o
   3  16   9      165.18      154.33     17.00 o
   4  16   9     2161.40     2238.47     80.44 o
   5  16   9     2680.51     2687.08     93.51 o
   6  16   9       10.33        0.00      9.16 o
   7  16   9     2218.77     2312.36     82.40 o
   8  16   9      376.91      432.91     25.50 o
   9  16   9        3.92        2.54      9.48 o
   5  17   9      736.93      720.65     35.97 o
  -4 -12  10       37.51       24.52      7.40 o
  -3 -12  10      505.43      553.67     21.79 o
  -2 -12  10      513.87      554.73     17.24 o
  -7 -11  10      647.62      678.15     18.28 o
  -6 -11  10      390.21      401.48     19.74 o
  -5 -11  10        8.73        3.46      4.61 o
  -4 -11  10      663.65      652.80     18.47 o
  -3 -11  10       44.55       32.29      5.78 o
  -2 -11  10        0.29       -2.37      4.72 o
  -1 -11  10     1027.30     1048.05     36.62 o
   0 -11  10       77.22       97.44     13.73 o
   1 -11  10      382.51      375.91     17.96 o
  -8 -10  10      148.39      155.47      9.05 o
  -7 -10  10      938.76      914.23     21.64 o
  -6 -10  10     1023.26     1061.75     24.03 o
  -5 -10  10       29.20       19.92      4.71 o
  -4 -10  10      635.27      654.96     14.86 o
  -3 -10  10       13.83        4.80      4.53 o
  -2 -10  10      529.18      536.78     16.52 o
  -1 -10  10     1476.78     1552.42     33.21 o
   0 -10  10      478.69      466.64     27.47 o
   1 -10  10       61.25       57.19      8.64 o
   2 -10  10     1107.03     1156.20     34.21 o
   3 -10  10       15.21       14.91     15.04 o
  -9  -9  10      929.11      919.92     22.02 o
  -8  -9  10      254.24      265.08     13.93 o
  -7  -9  10        5.70       12.71      4.40 o
  -6  -9  10     1015.48      874.75     20.39 o
  -5  -9  10      125.44      114.67      7.20 o
  -4  -9  10       30.32       17.79      3.84 o
  -3  -9  10       70.79       73.70      5.18 o
  -2  -9  10      160.50      177.13      8.80 o
  -1  -9  10      552.88      580.83     17.23 o
   0  -9  10        0.60        0.13      4.01 o
   1  -9  10      264.82      320.13     14.10 o
   2  -9  10      134.54      123.31     24.20 o
   3  -9  10      141.22      118.73     10.34 o
   4  -9  10        7.62       12.73      9.48 o
 -10  -8  10      521.04      572.17     16.16 o
  -9  -8  10      291.07      275.67     10.85 o
  -8  -8  10      275.52      268.52     10.29 o
  -7  -8  10     1001.29     1007.73     23.12 o
  -6  -8  10      166.70      150.83     14.90 o
  -5  -8  10      629.88      644.68     14.02 o
  -4  -8  10        8.84        2.40      3.25 o
  -3  -8  10      249.64      270.42      8.31 o
  -2  -8  10      730.74      739.41     15.22 o
  -1  -8  10      354.15      379.40     12.33 o
   0  -8  10       13.50       13.06      4.01 o
   1  -8  10     1684.42     1700.85     42.51 o
   2  -8  10      498.10      504.58     14.94 o
   3  -8  10      885.62      844.00     26.35 o
   4  -8  10      994.91     1028.68     30.51 o
   5  -8  10        5.85        9.91      5.96 o
   6  -8  10      142.46      142.63     18.31 o
 -10  -7  10      971.86      991.20     27.24 o
  -9  -7  10      271.61      297.54     10.96 o
  -8  -7  10      535.90      523.58     16.13 o
  -7  -7  10     2522.37     2302.32     43.21 o
  -6  -7  10      155.80      157.52      7.51 o
  -5  -7  10        9.24       15.24      3.37 o
  -4  -7  10     5147.17     4933.88     84.57 o
  -3  -7  10       12.50       11.77      3.32 o
  -2  -7  10        7.95        3.68      3.18 o
  -1  -7  10       31.70       31.73      4.39 o
   0  -7  10      173.83      186.35      8.29 o
   1  -7  10      222.10      213.57     28.45 o
   2  -7  10       29.20       20.93      7.85 o
   3  -7  10     1697.00     1629.12     42.07 o
   4  -7  10      227.77      218.40     11.78 o
   5  -7  10       37.08       40.88      7.16 o
   6  -7  10     1278.18     1424.13     38.83 o
   7  -7  10      152.01      142.55     11.15 o
 -11  -6  10       90.47      107.95      7.48 o
 -10  -6  10      263.58      247.02     10.59 o
  -9  -6  10     1647.83     1675.42     38.69 o
  -8  -6  10       46.69       50.30      5.29 o
  -7  -6  10     1509.78     1513.25     30.07 o
  -6  -6  10     1619.69     1615.05     31.42 o
  -5  -6  10      127.18      138.23      7.36 o
  -4  -6  10     2244.91     2251.28     51.65 o
  -3  -6  10     3568.88     3349.83     51.44 o
  -2  -6  10        6.46       11.69      3.07 o
  -1  -6  10     1253.79     1208.21     24.03 o
   0  -6  10      165.61      153.30      9.25 o
   1  -6  10     1941.66     1912.03     60.16 o
   2  -6  10       67.39       57.55      8.50 o
   3  -6  10      729.61      680.80     21.26 o
   4  -6  10      664.48      660.20     21.26 o
   5  -6  10       49.08       36.08      6.87 o
   6  -6  10      199.42      196.69     11.73 o
   7  -6  10        3.25        9.83      6.21 o
   8  -6  10        0.53        7.69      5.66 o
 -11  -5  10      395.73      430.65     13.46 o
 -10  -5  10        2.91       -0.55      4.33 o
  -9  -5  10      894.39      877.35     20.08 o
  -8  -5  10     2778.31     2723.05     49.61 o
  -7  -5  10      202.35      183.28      7.98 o
  -6  -5  10      450.95      405.04     11.54 o
  -5  -5  10     3036.03     2919.10     45.45 o
  -4  -5  10     1519.71     1445.02     24.51 o
  -3  -5  10       33.70       33.43      3.46 o
  -2  -5  10     7007.56     6828.56    143.34 o
  -1  -5  10     2339.52     2254.11     40.54 o
   0  -5  10        6.76       12.91      4.37 o
   1  -5  10     2933.93     3009.01     68.67 o
   2  -5  10     3531.14     3493.22     87.63 o
   3  -5  10       47.40       47.54      6.13 o
   4  -5  10     1130.68     1099.68     29.58 o
   5  -5  10      764.65      787.31     23.32 o
   6  -5  10        7.66        6.43      5.89 o
   7  -5  10      184.20      204.78     15.37 o
   8  -5  10      127.65      153.87     11.91 o
 -11  -4  10       19.26       25.54      5.96 o
 -10  -4  10      132.14      139.11      7.79 o
  -9  -4  10      272.88      289.03     10.09 o
  -8  -4  10       11.13       14.27      3.85 o
  -7  -4  10     1412.27     1451.01     28.60 o
  -6  -4  10      471.25      429.11     11.55 o
  -5  -4  10       95.24       96.62      6.14 o
  -4  -4  10     1326.43     1319.21     22.58 o
  -3  -4  10     1641.56     1439.42     24.18 o
  -2  -4  10     2827.02     2816.98     49.34 o
  -1  -4  10     2748.00     2667.54     47.06 o
   0  -4  10      281.04      264.31      8.07 o
   1  -4  10     9154.50     8889.16    190.28 o
   2  -4  10      233.35      219.29      9.93 o
   3  -4  10      273.01      268.34     11.53 o
   4  -4  10      730.17      643.49     30.74 o
   5  -4  10       22.06       34.09      5.49 o
   6  -4  10        4.87       -0.62      4.23 o
   7  -4  10      228.13      194.07     10.52 o
   8  -4  10      115.71      105.70      7.77 o
   9  -4  10       55.06       61.62      6.89 o
 -11  -3  10       97.09       82.97     10.46 o
 -10  -3  10       65.30       63.23      6.52 o
  -9  -3  10      528.08      538.03     25.55 o
  -8  -3  10      268.74      279.43      9.43 o
  -7  -3  10      739.27      684.82     15.95 o
  -6  -3  10      328.44      334.22     13.11 o
  -5  -3  10      422.90      429.81     10.01 o
  -4  -3  10     1665.93     1586.03     26.01 o
  -3  -3  10     2777.58     2626.07     58.84 o
  -2  -3  10     1530.90     1347.69     25.45 o
  -1  -3  10     2641.94     2556.77     44.94 o
   0  -3  10     5797.43     5883.15    138.05 o
   1  -3  10     1215.46     1208.48     48.39 o
   2  -3  10      626.38      645.45     18.48 o
   3  -3  10     1839.23     1782.01     60.16 o
   4  -3  10      144.22      136.11      8.08 o
   5  -3  10      132.84      119.21      7.82 o
   6  -3  10     3188.28     3174.26     71.90 o
   7  -3  10        0.30       -5.23      4.58 o
   8  -3  10      337.11      313.41     11.46 o
   9  -3  10      470.05      525.33     16.00 o
  10  -3  10       32.87        7.85     11.77 o
 -11  -2  10      199.93      230.19     17.66 o
 -10  -2  10      151.54      147.23     12.75 o
  -9  -2  10        1.40       -6.34      3.46 o
  -8  -2  10       25.63       31.48      4.33 o
  -7  -2  10      760.26      726.22     16.23 o
  -6  -2  10     1519.14     1552.04     29.47 o
  -5  -2  10        9.11        1.41      2.51 o
  -4  -2  10      377.36      357.38     11.89 o
  -3  -2  10     3483.99     3384.66     97.30 o
  -2  -2  10     4727.30     4541.41     76.87 o
  -1  -2  10       17.46        5.47      2.50 o
   0  -2  10     3759.55     3705.22     55.31 o
   1  -2  10     3509.03     3519.57     62.49 o
   2  -2  10       74.98       57.78      4.12 o
   3  -2  10      935.39      851.36     18.10 o
   4  -2  10        3.63        3.92      5.55 o
   5  -2  10      592.26      643.27     18.72 o
   6  -2  10      115.07      111.42      7.62 o
   7  -2  10       15.24       12.23      3.84 o
   8  -2  10      208.43      236.91      9.72 o
   9  -2  10      530.44      553.52     31.06 o
  10  -2  10        3.40       11.77     10.46 o
 -11  -1  10      444.68      457.11     24.85 o
 -10  -1  10       12.56       13.08      7.85 o
  -9  -1  10      213.30      195.53     15.04 o
  -8  -1  10      370.74      364.94     19.29 o
  -7  -1  10      389.97      393.13     10.83 o
  -6  -1  10       37.96       29.97      4.96 o
  -5  -1  10     2606.82     2643.90     40.73 o
  -4  -1  10      284.40      271.46      8.07 o
  -3  -1  10       14.71       12.53      2.88 o
  -2  -1  10     1743.60     1848.04     33.22 o
  -1  -1  10     6146.08     6065.36    124.12 o
   0  -1  10      624.77      614.62     11.33 o
   1  -1  10     3319.10     3193.32     48.04 o
   2  -1  10    13166.35    12828.79    265.98 o
   3  -1  10      487.01      492.22     11.67 o
   4  -1  10     2847.70     2813.03     51.82 o
   5  -1  10     4318.84     4302.40     77.46 o
   6  -1  10        8.47        1.02      2.90 o
   7  -1  10      741.98      784.82     18.60 o
   8  -1  10     1084.12     1162.44     47.70 o
   9  -1  10        1.43       -8.50      8.50 o
  10  -1  10      186.83      195.53     20.27 o
  11  -1  10        3.26        8.50     10.46 o
 -11   0  10        3.60        3.27      7.85 o
 -10   0  10      249.63      251.77     17.66 o
  -9   0  10      194.57      170.03     15.04 o
  -8   0  10        0.18       -4.90      4.25 o
  -7   0  10     2360.44     2348.50     54.05 o
  -6   0  10     1274.02     1288.74     32.12 o
  -5   0  10      265.28      252.90      7.65 o
  -4   0  10     2348.98     2338.01     41.37 o
  -3   0  10     1035.19      913.02     18.44 o
  -2   0  10      120.71      168.72      6.16 o
  -1   0  10        1.47        2.73      2.30 o
   0   0  10    17752.18    18180.33    301.92 o
   1   0  10       68.23       54.83      3.40 o
   2   0  10     3705.65     3715.13     66.81 o
   3   0  10     5827.71     5759.26    101.77 o
   4   0  10        0.59       17.65      2.84 o
   5   0  10     1127.12     1112.17     20.15 o
   6   0  10        0.71        3.96      2.75 o
   7   0  10     1749.33     1790.63     31.28 o
   8   0  10      106.65      125.05      6.70 o
   9   0  10       12.64       21.58     10.46 o
  10   0  10     1328.98     1286.97     56.89 o
  11   0  10        1.48       -5.89      9.81 o
 -11   1  10      184.61      186.35     12.56 o
 -10   1  10       33.94       27.43      9.48 o
  -9   1  10     1140.27     1130.63     32.12 o
  -8   1  10       97.13       89.68      8.64 o
  -7   1  10      245.85      248.46      9.12 o
  -6   1  10        6.61        5.59      3.60 o
  -5   1  10      463.89      471.72     11.33 o
  -4   1  10        0.39       -1.31      3.24 o
  -3   1  10       44.04       49.59      3.55 o
  -2   1  10     2305.31     2282.64     44.17 o
  -1   1  10      666.15      742.92     15.19 o
   0   1  10      845.68      840.73     19.21 o
   1   1  10     4449.96     4474.63     66.30 o
   2   1  10      935.38     1119.74     18.36 o
   3   1  10    10807.23    10855.69    189.09 o
   4   1  10      915.81      966.86     17.39 o
   5   1  10       62.75       49.92      3.55 o
   6   1  10     5078.26     4912.09     99.30 o
   7   1  10     1039.60      998.06     18.85 o
   8   1  10       58.30       67.96      5.41 o
   9   1  10     1572.42     1549.81     43.19 o
  10   1  10     1811.83     1742.47     48.96 o
  11   1  10       28.55       52.97     13.08 o
  12   1  10       11.07       25.50     12.43 o
 -11   2  10      773.10      797.76     26.51 o
 -10   2  10     2225.79     2312.99     64.74 o
  -9   2  10        9.84       13.15      6.13 o
  -8   2  10      262.75      249.82     12.38 o
  -7   2  10     1547.16     1521.43     38.83 o
  -6   2  10       85.66       74.24      5.18 o
  -5   2  10     1162.23     1150.76     24.26 o
  -4   2  10     1586.12     1537.51     30.20 o
  -3   2  10      603.05      626.77     14.47 o
  -2   2  10      160.52      136.20      5.58 o
  -1   2  10     1654.55     1641.34     29.58 o
   0   2  10       21.38       15.84      2.45 o
   1   2  10       13.04        8.74      3.05 o
   2   2  10      990.81      928.53     14.00 o
   3   2  10       20.88        9.67      2.16 o
   4   2  10     2769.82     2639.65     37.47 o
   5   2  10     1613.38     1610.29     27.21 o
   6   2  10       11.99       16.50      3.02 o
   7   2  10      459.04      407.53     15.13 o
   8   2  10     1928.15     1970.79     43.57 o
   9   2  10        1.49        6.99      5.96 o
  10   2  10      842.22      827.35     27.70 o
  11   2  10      908.24      901.39     30.73 o
  12   2  10        0.52       19.62     11.12 o
 -10   3  10      853.93      936.18     29.29 o
  -9   3  10      386.81      399.76     16.57 o
  -8   3  10      273.66      297.99     13.85 o
  -7   3  10      276.91      238.50     11.92 o
  -6   3  10        0.58        0.29      4.09 o
  -5   3  10     1264.91     1270.79     22.03 o
  -4   3  10      964.18      975.15     20.64 o
  -3   3  10       29.70       29.91      3.51 o
  -2   3  10      304.33      335.11      9.18 o
  -1   3  10      186.63      217.88      6.63 o
   0   3  10      192.95      164.49      5.67 o
   1   3  10       76.56       55.09      2.71 o
   2   3  10     2421.86     2476.44     37.75 o
   3   3  10     2711.59     2916.20     46.59 o
   4   3  10      253.95      289.34      5.81 o
   5   3  10    17070.42    17672.78    268.34 o
   6   3  10      783.10      830.71     18.71 o
   7   3  10     1077.08     1050.99     22.78 o
   8   3  10     7137.29     7035.43    200.28 o
   9   3  10      935.67      923.43     29.09 o
  10   3  10      919.93      891.12     28.88 o
  11   3  10      400.46      402.85     18.72 o
  12   3  10      179.85      157.66     13.64 o
 -10   4  10       45.55       28.20      7.50 o
  -9   4  10      381.32      385.84     22.89 o
  -8   4  10     1869.54     1850.32     46.70 o
  -7   4  10      568.43      581.07     19.19 o
  -6   4  10       20.18       23.60      8.17 o
  -5   4  10       79.29       72.02      6.69 o
  -4   4  10      331.22      325.61      9.80 o
  -3   4  10      238.02      222.09      9.34 o
  -2   4  10     2131.23     2197.18     41.02 o
  -1   4  10      966.08      856.47     17.86 o
   0   4  10      937.43      863.94     14.59 o
   1   4  10     1071.63     1252.71     23.17 o
   2   4  10       70.51       64.69      6.15 o
   3   4  10     3408.13     3263.78     59.54 o
   4   4  10    10118.23    10167.96    155.84 o
   5   4  10       14.73       11.42      4.40 o
   6   4  10     1238.32     1206.09     25.23 o
   7   4  10     5946.90     5794.34    120.31 o
   8   4  10      513.66      501.70     13.53 o
   9   4  10     1315.28     1205.73     35.11 o
  10   4  10     3013.09     2978.67    110.52 o
  11   4  10       15.63       13.08      7.16 o
  12   4  10     1116.33     1105.03     35.78 o
  13   4  10      375.88      390.80     25.18 o
  -9   5  10       43.82       35.12      7.23 o
  -8   5  10      758.63      726.86     23.32 o
  -7   5  10      772.66      739.59     23.11 o
  -6   5  10      162.53      144.78      9.47 o
  -5   5  10     1425.09     1373.90     34.91 o
  -4   5  10        9.58       10.20      5.30 o
  -3   5  10     2746.13     2551.69     50.87 o
  -2   5  10     5717.78     5646.60     99.41 o
  -1   5  10     2511.39     2681.09     48.94 o
   0   5  10      528.46      529.34     12.27 o
   1   5  10     6244.27     6367.21     92.28 o
   2   5  10     1767.81     1883.98     32.98 o
   3   5  10       16.28        5.23      2.77 o
   4   5  10     3965.30     4073.98    124.25 o
   5   5  10     4079.01     4248.71     94.21 o
   6   5  10     1713.79     1732.95     34.57 o
   7   5  10     1352.26     1404.61     29.20 o
   8   5  10       39.72       35.75      4.07 o
   9   5  10      354.51      337.68     15.02 o
  10   5  10      396.98      417.02     18.23 o
  11   5  10        5.44       10.60      6.60 o
  12   5  10       22.31       19.62     10.46 o
  13   5  10      393.84      362.29     26.16 o
  -9   6  10     1568.29     1597.16     43.22 o
  -8   6  10       22.62       23.12      7.07 o
  -7   6  10     2554.64     2514.38     60.57 o
  -6   6  10      673.41      624.24     20.33 o
  -5   6  10      411.74      436.78     15.95 o
  -4   6  10     1882.78     1924.80     37.50 o
  -3   6  10     2117.43     2069.74     39.64 o
  -2   6  10       55.55       69.45      4.77 o
  -1   6  10     3551.18     3585.86     64.55 o
   0   6  10     4812.21     5006.20     87.95 o
   1   6  10     1872.96     1880.55     29.06 o
   2   6  10      520.81      548.51      9.71 o
   3   6  10      334.83      299.28      8.89 o
   4   6  10      315.93      289.10      9.40 o
   5   6  10      960.47      979.40     25.32 o
   6   6  10     1898.48     1774.00     42.35 o
   7   6  10      514.42      476.97     14.77 o
   8   6  10      586.22      619.55     23.54 o
   9   6  10     1438.43     1474.00     56.89 o
  10   6  10      409.58      376.67     22.89 o
  11   6  10     2335.43     2231.27     81.74 o
  12   6  10     1001.33     1020.81     45.78 o
  13   6  10      429.90      481.96     29.43 o
  -8   7  10     2861.47     2910.59     70.28 o
  -7   7  10       74.93       66.01     10.14 o
  -6   7  10     3262.65     3140.99     73.29 o
  -5   7  10     3993.62     3860.56     87.40 o
  -4   7  10      617.11      629.36     15.85 o
  -3   7  10     1425.51     1446.37     29.44 o
  -2   7  10     2799.07     2824.01     78.82 o
  -1   7  10     1156.31     1107.02     22.75 o
   0   7  10     2966.59     2927.15     53.20 o
   1   7  10       66.59       72.02      4.64 o
   2   7  10      117.82      122.72      4.05 o
   3   7  10      877.01      870.68     20.87 o
   4   7  10     1647.88     1689.02     43.49 o
   5   7  10       50.68       41.85      5.89 o
   6   7  10       45.50       50.56      6.54 o
   7   7  10        7.60       15.81      3.75 o
   8   7  10       41.77       33.01      4.46 o
   9   7  10      679.06      590.52     29.43 o
  10   7  10       66.67       58.20     11.77 o
  11   7  10        3.58       11.12      9.16 o
  12   7  10      982.41      887.41     41.20 o
  13   7  10       17.85       25.50     11.77 o
  -8   8  10     1307.62     1341.77     38.13 o
  -7   8  10      640.81      658.02     22.64 o
  -6   8  10        3.21       -5.48      5.49 o
  -5   8  10     3923.20     3757.87    140.93 o
  -4   8  10       18.83       17.48      5.56 o
  -3   8  10       15.54        5.64      3.89 o
  -2   8  10       98.29      109.69      6.28 o
  -1   8  10     1244.62     1237.19     25.53 o
   0   8  10      146.34      151.83      6.62 o
   1   8  10       69.89       72.48      4.33 o
   2   8  10       12.86       16.71      2.45 o
   3   8  10      315.47      311.70      7.67 o
   4   8  10        4.30        3.87      2.98 o
   5   8  10      309.16      301.47     15.04 o
   6   8  10        1.95        1.92      3.75 o
   7   8  10     2749.23     2719.42     62.97 o
   8   8  10       19.67       16.15      7.19 o
   9   8  10     2195.21     2077.24     49.63 o
  10   8  10     3197.25     2876.07    100.71 o
  11   8  10      468.99      427.68     26.16 o
  12   8  10      341.75      348.55     24.85 o
  13   8  10     1415.85     1450.46     60.16 o
  -7   9  10      841.61      835.84     27.02 o
  -6   9  10     2464.32     2468.20     60.57 o
  -5   9  10       76.87       76.63     11.44 o
  -4   9  10      304.12      285.92     12.92 o
  -3   9  10     2622.57     2633.02     50.21 o
  -2   9  10        2.65       -0.59      3.36 o
  -1   9  10      369.83      347.12     10.56 o
   0   9  10     8097.96     8029.58    140.30 o
   1   9  10      372.15      371.28     10.26 o
   2   9  10     1368.04     1399.07     34.45 o
   3   9  10       17.65       15.09      2.51 o
   4   9  10      227.42      209.43      8.75 o
   5   9  10     2631.57     2460.81     79.13 o
   6   9  10        3.98        1.96      4.58 o
   7   9  10      555.67      536.22     23.87 o
   8   9  10     1015.29      937.23     29.10 o
   9   9  10      177.65      185.09     11.44 o
  10   9  10        6.96        7.85      8.50 o
  11   9  10       95.98      115.75     15.04 o
  12   9  10      752.58      731.77     36.62 o
  13   9  10       29.73       39.89     12.43 o
  -6  10  10      485.96      499.87     19.87 o
  -5  10  10       63.68       60.99      8.83 o
  -4  10  10       21.65       17.99      8.50 o
  -3  10  10     2518.00     2512.67     54.46 o
  -2  10  10        1.89       -2.57      3.46 o
  -1  10  10       26.60       27.79      4.65 o
   0  10  10     3413.57     3396.83     62.40 o
   1  10  10     1001.20     1001.27     25.57 o
   2  10  10     1936.84     1887.03     57.55 o
   3  10  10     2612.15     2662.32    132.42 o
   4  10  10       22.60       20.22      4.37 o
   5  10  10      100.37       73.90      8.50 o
   6  10  10     1312.00     1247.73     44.47 o
   7  10  10      295.48      291.26     12.09 o
   8  10  10       45.42       43.02      8.17 o
   9  10  10      632.85      604.87     18.85 o
  10  10  10      345.80      306.70     21.58 o
  11  10  10       11.03        3.27      8.50 o
  12  10  10      680.76      691.22     35.31 o
  13  10  10      212.66      202.72     19.62 o
  -6  11  10       14.23       12.34     10.46 o
  -5  11  10      556.42      523.21     21.58 o
  -4  11  10     1542.39     1584.10     41.85 o
  -3  11  10     1479.77     1483.01     39.30 o
  -2  11  10     2499.24     2508.43     48.82 o
  -1  11  10     2649.62     2696.82     51.46 o
   0  11  10      287.23      297.16     11.96 o
   1  11  10     3280.58     3298.72     61.01 o
   2  11  10     4978.70     4970.34    110.28 o
   3  11  10     3086.83     2989.07    228.23 o
   4  11  10     4169.20     4037.55    126.87 o
   5  11  10     1234.55     1138.53     41.85 o
   6  11  10       29.64       23.54      6.54 o
   7  11  10      697.19      669.64     27.47 o
   8  11  10      411.96      380.45     14.60 o
   9  11  10      212.95      175.12     10.05 o
  10  11  10       14.73       26.34      5.56 o
  11  11  10      694.27      685.99     34.66 o
  12  11  10      350.56      334.17     23.54 o
  -5  12  10        2.60        1.60      6.13 o
  -4  12  10      393.93      386.53     20.27 o
  -3  12  10      325.76      332.79     15.49 o
  -2  12  10       17.61       20.66      5.15 o
  -1  12  10     2359.83     2423.90     47.56 o
   0  12  10     1798.25     1832.94     37.11 o
   1  12  10      817.21      848.64     25.20 o
   2  12  10     6090.31     6326.52    138.95 o
   3  12  10     2501.39     2481.31    167.41 o
   4  12  10      189.76      188.34     13.73 o
   5  12  10     1318.87     1332.09     49.05 o
   6  12  10      310.18      249.15     15.69 o
   7  12  10        1.46        3.27      6.54 o
   8  12  10      139.00      132.29      9.42 o
   9  12  10       38.54       44.32      6.13 o
  10  12  10      962.79      948.19     34.66 o
  11  12  10        1.13        1.96      8.50 o
  12  12  10       14.78        7.19      9.81 o
  -4  13  10       17.60       17.59      8.17 o
  -3  13  10     1228.55     1254.68     43.81 o
  -2  13  10      956.74     1033.15     30.51 o
  -1  13  10      275.14      305.34     11.83 o
   0  13  10     2466.93     2569.38     62.19 o
   1  13  10      793.97      808.82     24.74 o
   2  13  10     1827.21     1722.83     73.57 o
   3  13  10     2062.94     2220.15    114.11 o
   4  13  10     1367.08     1279.78     48.39 o
   5  13  10     1887.92     1725.12     61.47 o
   6  13  10      163.70      156.29     13.73 o
   7  13  10      159.79      171.99     14.39 o
   8  13  10      651.48      613.99     20.94 o
   9  13  10       59.67       56.11      7.54 o
  10  13  10       67.29       46.09      7.02 o
  11  13  10      206.27      230.75     24.85 o
  12  13  10        1.95        3.27      9.16 o
  -2  14  10      717.02      719.43     24.49 o
  -1  14  10     1155.89     1212.58     34.67 o
   0  14  10      213.46      209.91     23.87 o
   1  14  10      810.99      884.18     27.28 o
   2  14  10      985.76     1092.29     31.43 o
   3  14  10        1.44        5.00      5.30 o
   4  14  10     3113.12     3127.84    104.63 o
   5  14  10      407.29      347.90     20.93 o
   6  14  10      646.45      648.06     30.08 o
   7  14  10     1560.47     1517.82     56.24 o
   8  14  10        9.50        3.92      6.54 o
   9  14  10      510.20      501.88     19.36 o
  10  14  10       24.02       16.93      5.93 o
  11  14  10      131.51      124.19     16.02 o
  -1  15  10      604.69      710.19     34.66 o
   0  15  10      200.86      215.39     13.41 o
   1  15  10      722.39      771.69     49.05 o
   2  15  10      354.71      391.40     17.11 o
   3  15  10        3.16       -5.89      8.50 o
   4  15  10     1580.21     1471.39     56.24 o
   5  15  10     1950.52     1948.11     69.97 o
   6  15  10       93.95       85.67     12.43 o
   7  15  10     2306.74     2310.40     80.44 o
   8  15  10     1350.75     1426.92     54.28 o
   9  15  10      519.47      560.77     20.94 o
  10  15  10      450.50      500.64     20.02 o
   1  16  10     1192.66     1287.08     37.22 o
   2  16  10      871.18      927.30     41.20 o
   3  16  10      974.91      952.80     41.85 o
   4  16  10     1152.97     1209.15     49.70 o
   5  16  10      465.01      493.73     28.12 o
   6  16  10     2693.59     2846.64     98.09 o
   7  16  10      330.13      309.32     21.58 o
   8  16  10      257.78      258.31     20.27 o
   9  16  10     1686.39     1641.22     45.04 o
  -6 -11  11      780.49      786.53     31.06 o
  -5 -11  11      188.23      208.55     10.39 o
  -4 -11  11       38.81       41.24      8.50 o
  -3 -11  11      490.56      493.43     18.43 o
  -2 -11  11      238.08      236.74     11.18 o
  -1 -11  11       17.90       17.05      6.69 o
  -7 -10  11      414.83      491.76     15.39 o
  -6 -10  11      899.27      884.90     21.54 o
  -5 -10  11      591.83      606.27     16.64 o
  -4 -10  11      968.44     1023.42     20.41 o
  -3 -10  11      113.56      119.17      8.31 o
  -2 -10  11      419.99      436.02     14.35 o
  -1 -10  11      172.86      184.97     15.39 o
   0 -10  11      142.27      140.68     10.64 o
   1 -10  11      300.65      343.97     16.84 o
   2 -10  11      315.65      304.11     15.95 o
  -8  -9  11      183.38      209.75      9.88 o
  -7  -9  11     1560.39     1494.88     31.25 o
  -6  -9  11      290.57      248.88     11.96 o
  -5  -9  11        1.63        3.69      3.98 o
  -4  -9  11     1323.01     1237.86     23.12 o
  -3  -9  11      381.28      353.24     10.23 o
  -2  -9  11      392.79      428.76     13.71 o
  -1  -9  11      130.00      114.03      7.80 o
   0  -9  11        3.61       -4.89      4.84 o
   1  -9  11        9.70        1.31      5.30 o
   2  -9  11        7.53        9.56      5.96 o
   3  -9  11      581.90      595.07     21.93 o
   4  -9  11      377.98      373.06     17.30 o
  -9  -8  11      816.18      847.17     20.77 o
  -8  -8  11      174.65      201.58      9.14 o
  -7  -8  11      294.81      305.05     11.02 o
  -6  -8  11     1075.75     1063.29     29.59 o
  -5  -8  11        7.50        5.07      4.12 o
  -4  -8  11      464.45      430.35     11.17 o
  -3  -8  11      451.00      442.52     11.24 o
  -2  -8  11       71.47       63.78      6.04 o
  -1  -8  11     1386.40     1482.54     47.79 o
   0  -8  11      246.53      285.06     10.82 o
   1  -8  11       26.88       22.74      6.01 o
   2  -8  11      474.17      486.48     15.06 o
   3  -8  11       40.59       36.10      7.16 o
   4  -8  11       31.20       23.80      6.89 o
   5  -8  11     1053.37     1118.97     33.06 o
 -10  -7  11       43.95       37.60      5.77 o
  -9  -7  11      140.10      122.90      7.89 o
  -8  -7  11     1173.79     1166.31     25.28 o
  -7  -7  11      193.79      146.21      7.98 o
  -6  -7  11     1901.91     1740.38     34.09 o
  -5  -7  11     2819.62     2654.86     42.49 o
  -4  -7  11        2.07       -2.33      3.19 o
  -3  -7  11      636.24      576.45     12.89 o
  -2  -7  11     1409.52     1318.75     23.26 o
  -1  -7  11      181.00      174.87      8.43 o
   0  -7  11     1231.85     1142.18     33.97 o
   1  -7  11     1087.77     1027.35     41.20 o
   2  -7  11       34.33       35.31      9.16 o
   3  -7  11      130.32      125.61      9.87 o
   4  -7  11        1.22        0.11      5.49 o
   5  -7  11     1301.73     1292.49     36.06 o
   6  -7  11      113.01      142.93     11.45 o
 -10  -6  11       68.99       55.93      6.24 o
  -9  -6  11       24.44       19.40      4.97 o
  -8  -6  11      131.05      129.24      8.38 o
  -7  -6  11      996.67     1008.96     22.30 o
  -6  -6  11      355.95      332.96     10.78 o
  -5  -6  11     2044.88     1914.64     42.19 o
  -4  -6  11      548.40      606.19     13.24 o
  -3  -6  11      134.38      160.24      8.40 o
  -2  -6  11     2694.03     2721.79     42.82 o
  -1  -6  11     1052.47     1043.32     21.64 o
   0  -6  11      276.19      276.17     23.54 o
   1  -6  11     3280.45     3304.71    204.69 o
   2  -6  11      277.26      236.73     16.35 o
   3  -6  11      154.70      162.81     13.73 o
   4  -6  11       11.72        9.33      5.18 o
   5  -6  11      251.77      213.95     12.00 o
   6  -6  11      750.49      792.55     24.92 o
   7  -6  11       25.20       33.63      7.07 o
 -10  -5  11        4.99       -1.27      4.92 o
  -9  -5  11      586.06      616.65     16.34 o
  -8  -5  11       59.62       61.48      5.67 o
  -7  -5  11      755.46      705.63     16.92 o
  -6  -5  11     3337.75     3227.24     57.37 o
  -5  -5  11       28.52       26.02      3.52 o
  -4  -5  11     2668.91     2578.21     40.77 o
  -3  -5  11     1697.28     1588.80     26.77 o
  -2  -5  11      763.48      797.19     17.61 o
  -1  -5  11     2616.66     2522.66     45.26 o
   0  -5  11     3766.70     3662.33    118.04 o
   1  -5  11      772.17      792.41     33.68 o
   2  -5  11      652.83      599.67     26.81 o
   3  -5  11     1575.10     1636.82     40.92 o
   4  -5  11      175.03      160.33      9.93 o
   5  -5  11      545.33      550.24     18.69 o
   6  -5  11     2124.62     2133.79     52.25 o
   7  -5  11      881.94      884.67     26.56 o
   8  -5  11       43.79       52.45      6.85 o
 -11  -4  11       11.02       14.23      5.77 o
 -10  -4  11       33.75       24.10      5.26 o
  -9  -4  11       37.64       28.92      6.51 o
  -8  -4  11        2.07       -6.13      3.65 o
  -7  -4  11     1114.66     1117.82     23.44 o
  -6  -4  11      586.61      588.77     15.05 o
  -5  -4  11     1334.74     1386.23     23.89 o
  -4  -4  11      407.41      355.17      8.98 o
  -3  -4  11     2979.55     2961.19     52.54 o
  -2  -4  11     2565.06     2434.14     43.70 o
  -1  -4  11     1435.24     1386.34     35.77 o
   0  -4  11      339.26      372.60     13.84 o
   1  -4  11     4397.13     4383.02    166.43 o
   2  -4  11      136.06      126.31     14.06 o
   3  -4  11      200.55      205.34     14.39 o
   4  -4  11      225.55      228.41     10.86 o
   5  -4  11      314.58      272.97     12.25 o
   6  -4  11        0.73        2.58      4.56 o
   7  -4  11        2.46       -2.68      5.02 o
   8  -4  11        0.18       -8.26      4.24 o
   9  -4  11      325.40      330.16     40.87 o
 -11  -3  11      243.22      293.49     40.87 o
 -10  -3  11      134.10      158.45      8.14 o
  -9  -3  11        3.24       -1.22      3.74 o
  -8  -3  11        2.65       -1.74      3.60 o
  -7  -3  11      409.51      380.35     11.16 o
  -6  -3  11      906.89      849.73     18.83 o
  -5  -3  11      352.73      334.78      8.76 o
  -4  -3  11     2405.43     2386.91     37.77 o
  -3  -3  11       44.59       62.75      6.93 o
  -2  -3  11     1342.84     1257.14     24.42 o
  -1  -3  11     1117.96     1058.32     22.29 o
   0  -3  11      544.17      580.38     13.28 o
   1  -3  11     2652.03     2704.75    120.00 o
   2  -3  11     6243.83     6331.80    136.87 o
   3  -3  11     1642.30     1534.16     53.62 o
   4  -3  11      433.86      413.52     14.31 o
   5  -3  11      963.38     1066.52     28.44 o
   6  -3  11      642.94      632.39     40.54 o
   7  -3  11        7.01       13.45      4.40 o
   8  -3  11     1315.01     1438.45     31.76 o
   9  -3  11      137.46      141.78     11.25 o
 -11  -2  11       76.30       62.97      7.07 o
 -10  -2  11        7.86        4.45      4.56 o
  -9  -2  11       28.90       38.05      4.81 o
  -8  -2  11      544.54      572.64     14.32 o
  -7  -2  11       56.20       56.82      4.99 o
  -6  -2  11      204.35      222.06      8.08 o
  -5  -2  11     1334.40     1279.36     35.49 o
  -4  -2  11     2995.10     2989.66     66.69 o
  -3  -2  11     1540.99     1600.12     30.07 o
  -2  -2  11        0.38       -3.20      2.50 o
  -1  -2  11     1671.75     1706.28     36.71 o
   0  -2  11     2487.04     2371.60     41.90 o
   1  -2  11     1756.79     1739.37     27.46 o
   2  -2  11     3018.75     3049.02     56.00 o
   3  -2  11     5269.39     5239.35    115.58 o
   4  -2  11     3657.22     3478.48     63.78 o
   5  -2  11      316.54      352.14     12.95 o
   6  -2  11       12.73        7.81      4.56 o
   7  -2  11       25.49       29.70      6.23 o
   8  -2  11      859.28      860.25     23.05 o
   9  -2  11      138.75       98.75     16.35 o
  10  -2  11      434.33      465.61     30.74 o
 -11  -1  11       31.86       30.08      9.16 o
 -10  -1  11       82.88      111.83     13.08 o
  -9  -1  11      338.49      342.93     13.20 o
  -8  -1  11      265.90      316.01     12.91 o
  -7  -1  11      119.63      105.21      6.06 o
  -6  -1  11     1365.51     1290.95     25.60 o
  -5  -1  11       13.72       14.58      2.92 o
  -4  -1  11       73.08       51.59      4.23 o
  -3  -1  11      836.90      845.01     22.79 o
  -2  -1  11     1011.88     1014.26     20.19 o
  -1  -1  11     3310.32     3254.29     49.14 o
   0  -1  11     2086.18     2223.09     37.28 o
   1  -1  11     2368.03     2433.66     37.29 o
   2  -1  11     1017.47      988.46     25.81 o
   3  -1  11     5939.89     5988.85    106.07 o
   4  -1  11     5788.33     5751.87    102.28 o
   5  -1  11     1437.50     1339.94     27.39 o
   6  -1  11     4953.42     5073.77     80.77 o
   7  -1  11     2334.33     2217.38     43.90 o
   8  -1  11      297.07      287.46     13.17 o
   9  -1  11     1316.05     1276.51     56.24 o
  10  -1  11      352.57      374.71     27.47 o
  11  -1  11       39.47       45.78     14.39 o
 -11   0  11      221.23      248.50     18.31 o
 -10   0  11     2040.49     2282.94     79.78 o
  -9   0  11      586.64      559.13     27.47 o
  -8   0  11       11.48       19.62      7.85 o
  -7   0  11      602.24      606.86     18.94 o
  -6   0  11     1010.21     1046.49     21.38 o
  -5   0  11       78.02       98.93      4.70 o
  -4   0  11     1591.12     1526.63     28.82 o
  -3   0  11       61.14       46.85      3.94 o
  -2   0  11     3533.35     3428.90     59.33 o
  -1   0  11     1762.97     1679.87     30.83 o
   0   0  11        0.07       11.12      4.58 o
   1   0  11     5255.57     5284.91     77.92 o
   2   0  11     2457.68     2427.85     50.31 o
   3   0  11      124.29      127.38      6.04 o
   4   0  11     3285.10     3296.07     59.98 o
   5   0  11     1011.04     1032.44     19.34 o
   6   0  11      624.82      585.47     12.92 o
   7   0  11     1205.73     1247.31     23.21 o
   8   0  11      285.01      286.66     10.37 o
   9   0  11      851.73      845.56     41.20 o
  10   0  11       45.38       44.47     12.43 o
  11   0  11      184.06      195.53     20.27 o
 -10   1  11     1969.73     1998.17     70.95 o
  -9   1  11      456.98      423.07     23.54 o
  -8   1  11      159.08      170.64     15.04 o
  -7   1  11      349.59      319.68     12.66 o
  -6   1  11       61.66       54.28      6.23 o
  -5   1  11      623.90      630.72     15.09 o
  -4   1  11       72.58       51.61      4.23 o
  -3   1  11      365.63      406.31     15.93 o
  -2   1  11      255.74      246.33     12.28 o
  -1   1  11      972.83      937.53     18.66 o
   0   1  11      216.84      188.78      6.16 o
   1   1  11      278.29      312.17      7.46 o
   2   1  11     4831.21     5103.61     75.16 o
   3   1  11      229.86      215.96      7.00 o
   4   1  11       27.16       38.33      3.12 o
   5   1  11     7514.05     7425.12    115.05 o
   6   1  11      932.90     1041.25     19.38 o
   7   1  11      709.42      653.35     16.54 o
   8   1  11     1160.94     1144.84     35.86 o
   9   1  11      136.44      146.10     11.78 o
  10   1  11      394.90      369.08     18.02 o
  11   1  11      223.90      205.34     20.93 o
 -10   2  11        0.01       -7.48      6.13 o
  -9   2  11      926.84      933.94     28.16 o
  -8   2  11     3813.45     3742.79     86.00 o
  -7   2  11      239.52      262.90     15.04 o
  -6   2  11      259.27      264.72     11.22 o
  -5   2  11     6088.36     6071.56     92.33 o
  -4   2  11      710.71      675.55     17.58 o
  -3   2  11        4.60        6.93      3.33 o
  -2   2  11     1911.98     1781.04     33.99 o
  -1   2  11       30.30       25.52      3.70 o
   0   2  11     1459.60     1372.05     25.39 o
   1   2  11       57.69       47.35      4.14 o
   2   2  11      535.98      610.61     10.14 o
   3   2  11     1219.64     1238.81     21.62 o
   4   2  11       97.80      112.98      4.64 o
   5   2  11     1222.71     1176.17     20.84 o
   6   2  11     2090.21     2114.48     41.87 o
   7   2  11      571.48      603.36     15.48 o
   8   2  11       21.35       39.01      7.81 o
   9   2  11      351.38      309.31     14.98 o
  10   2  11      927.64      907.36     30.01 o
  11   2  11       85.20       58.78     14.06 o
  12   2  11      363.92      351.17     26.16 o
 -10   3  11     1401.90     1505.01     41.55 o
  -9   3  11       81.50       82.77      8.94 o
  -8   3  11      842.31      789.56     25.17 o
  -7   3  11      932.89      924.23     26.81 o
  -6   3  11      105.97       87.66      7.82 o
  -5   3  11      899.31      858.99     20.11 o
  -4   3  11       74.74       73.80      5.26 o
  -3   3  11      783.12      720.72     20.33 o
  -2   3  11        1.45       -2.05      2.06 o
  -1   3  11       99.10       86.74      6.99 o
   0   3  11     1259.22     1187.72     22.51 o
   1   3  11     2125.65     2096.91     32.57 o
   2   3  11      232.29      217.50      5.30 o
   3   3  11       92.13       96.07      4.42 o
   4   3  11      598.95      575.76     11.49 o
   5   3  11      558.47      592.63     14.49 o
   6   3  11       83.20      104.22      6.14 o
   7   3  11     2036.06     1983.27     39.73 o
   8   3  11      693.13      714.86     17.70 o
   9   3  11     1201.47     1238.07     36.06 o
  10   3  11     2474.46     2376.17     62.34 o
  11   3  11      182.77      178.42     13.87 o
  12   3  11      450.40      399.99     19.40 o
 -10   4  11      588.31      600.33     22.60 o
  -9   4  11      475.18      498.65     19.15 o
  -8   4  11      211.47      202.50     13.41 o
  -7   4  11     1172.58     1129.00     31.43 o
  -6   4  11       82.03       93.74      8.08 o
  -5   4  11     1108.94     1011.00     28.45 o
  -4   4  11     1277.21     1315.89     31.17 o
  -3   4  11      593.25      606.50     17.33 o
  -2   4  11      229.05      195.99      7.66 o
  -1   4  11      888.91     1012.27     17.26 o
   0   4  11     2296.66     2353.50     46.53 o
   1   4  11     1089.25      984.94     18.86 o
   2   4  11      621.96      640.10     12.99 o
   3   4  11      674.99      695.72     15.22 o
   4   4  11      717.58      719.71     13.73 o
   5   4  11      227.21      260.19      8.56 o
   6   4  11     1366.19     1450.09     30.07 o
   7   4  11      181.48      186.85      7.89 o
   8   4  11     4382.59     4345.62    131.51 o
   9   4  11     1782.43     1787.27     48.28 o
  10   4  11     1029.67     1006.09     31.65 o
  11   4  11     2631.47     2523.63     66.51 o
  12   4  11      799.69      845.09     30.01 o
  -9   5  11        4.98       -1.59      6.28 o
  -8   5  11      927.42      957.42     28.62 o
  -7   5  11      121.34      114.48      9.40 o
  -6   5  11     1210.72     1163.38     31.44 o
  -5   5  11     1171.39     1135.98     30.52 o
  -4   5  11       60.57       51.79      4.88 o
  -3   5  11     2447.38     2386.78     50.68 o
  -2   5  11       45.49       47.44      4.23 o
  -1   5  11       11.68        3.27      2.64 o
   0   5  11     4463.47     4442.90     65.43 o
   1   5  11      758.98      783.19     15.78 o
   2   5  11       98.96      112.98      4.68 o
   3   5  11     2649.60     2777.16     61.50 o
   4   5  11      773.96      797.37     19.78 o
   5   5  11      462.73      443.25     11.61 o
   6   5  11      509.89      545.83     16.75 o
   7   5  11     1868.45     1959.61     41.07 o
   8   5  11       88.19       87.74      9.12 o
   9   5  11     4369.40     4299.56    103.26 o
  10   5  11        0.65       -1.26      5.77 o
  11   5  11      366.16      363.83     17.69 o
  12   5  11     1329.06     1278.58     39.69 o
  13   5  11      129.89      129.48     17.66 o
  -9   6  11        2.41        3.18      6.41 o
  -8   6  11     1436.67     1490.05     40.44 o
  -7   6  11      202.05      176.09     14.39 o
  -6   6  11       25.66       15.95      5.96 o
  -5   6  11    10471.23    10163.47    217.56 o
  -4   6  11      976.93      971.48     34.92 o
  -3   6  11      139.49      136.84      7.04 o
  -2   6  11     6024.22     6074.11    107.21 o
  -1   6  11      105.75      116.51      5.86 o
   0   6  11      517.20      491.32     11.99 o
   1   6  11     1037.24     1131.77     19.22 o
   2   6  11     2364.72     2304.29     40.27 o
   3   6  11     4985.70     5123.19    110.51 o
   4   6  11     2137.83     2113.54     86.32 o
   5   6  11       23.10       19.52      4.09 o
   6   6  11     1149.78     1155.17     29.42 o
   7   6  11      114.24       93.45      6.53 o
   8   6  11     1482.07     1503.95     37.15 o
   9   6  11       26.79       28.12      9.16 o
  10   6  11     2573.25     2323.48     83.71 o
  11   6  11      449.91      434.22     26.81 o
  12   6  11      236.72      247.85     20.93 o
  13   6  11     1458.84     1443.27     60.16 o
  -8   7  11       74.08       75.53      9.21 o
  -7   7  11     2302.93     2289.77     56.64 o
  -6   7  11     3408.81     3349.68     77.92 o
  -5   7  11       23.01       30.11      7.52 o
  -4   7  11     4830.97     4700.68    127.80 o
  -3   7  11     8057.75     7868.81    290.20 o
  -2   7  11      514.42      505.04     17.93 o
  -1   7  11     1689.95     1609.85     31.56 o
   0   7  11     4722.05     4632.57    102.96 o
   1   7  11      364.42      386.73      8.20 o
   2   7  11     2464.13     2486.04     43.25 o
   3   7  11     1292.79     1256.56     36.62 o
   4   7  11       33.73       46.43      4.37 o
   5   7  11      271.23      254.39     13.73 o
   6   7  11       10.00        4.46      3.75 o
   7   7  11      230.48      222.20      9.89 o
   8   7  11      230.22      230.18      9.68 o
   9   7  11       75.02       62.78     11.12 o
  10   7  11       25.36       32.04      9.16 o
  11   7  11      539.52      512.70     29.43 o
  12   7  11       97.36       71.93     13.08 o
  13   7  11      208.03      190.30     18.96 o
  -8   8  11       80.31       72.93      9.58 o
  -7   8  11        5.71       13.08      6.60 o
  -6   8  11     1905.08     1931.10     48.78 o
  -5   8  11      224.41      263.39     24.20 o
  -4   8  11       14.70       11.88      5.30 o
  -3   8  11     4413.52     4304.15     78.15 o
  -2   8  11      826.50      850.90     19.86 o
  -1   8  11      211.40      200.55      8.68 o
   0   8  11      792.19      841.53     18.56 o
   1   8  11        5.38        2.55      2.69 o
   2   8  11      112.56      125.57      8.63 o
   3   8  11        1.41        3.60      6.87 o
   4   8  11        0.64        3.27      4.58 o
   5   8  11     1265.73     1235.31     43.16 o
   6   8  11      276.43      268.23     10.98 o
   7   8  11        2.27       -3.27      3.27 o
   8   8  11       64.95       73.14      6.04 o
   9   8  11      214.29      218.72     17.33 o
  10   8  11      543.05      525.12     28.12 o
  11   8  11      675.44      677.49     34.01 o
  12   8  11     1375.01     1412.53     58.86 o
  13   8  11      514.12      504.85     30.08 o
  -7   9  11      244.93      239.07     14.05 o
  -6   9  11      103.14       80.58      9.21 o
  -5   9  11      520.25      504.95     30.41 o
  -4   9  11     1566.20     1522.16     46.10 o
  -3   9  11      299.22      275.77     13.83 o
  -2   9  11     3123.72     3010.27     56.37 o
  -1   9  11     4232.65     4064.71     73.73 o
   0   9  11     5829.00     5752.83    102.04 o
   1   9  11     3532.67     3477.87    179.84 o
   2   9  11      969.41      988.49     26.12 o
   3   9  11     4190.57     4121.69    103.32 o
   4   9  11     3917.32     3976.91     87.62 o
   5   9  11       50.25       41.85      7.19 o
   6   9  11     1382.60     1315.09     45.78 o
   7   9  11       74.99       61.17      5.93 o
   8   9  11      135.47      136.97      8.83 o
   9   9  11     1253.41     1177.99     30.90 o
  10   9  11      494.57      500.93     28.12 o
  11   9  11       46.94       45.12     11.12 o
  12   9  11       31.66        6.54      9.81 o
  13   9  11      100.49       94.82     15.69 o
  -6  10  11        0.15       -1.07      5.66 o
  -5  10  11      159.34      156.26     12.10 o
  -4  10  11      308.18      298.08     30.41 o
  -3  10  11      231.32      244.32     10.11 o
  -2  10  11      337.18      354.72     13.50 o
  -1  10  11     1960.67     1962.02     58.77 o
   0  10  11      337.42      347.22     10.75 o
   1  10  11     1122.88     1159.93     30.52 o
   2  10  11     3097.89     3061.42    125.89 o
   3  10  11       48.57       42.02      5.55 o
   4  10  11       23.06       26.16      7.19 o
   5  10  11     1983.42     1909.53     64.09 o
   6  10  11       16.55        8.50      5.23 o
   7  10  11      485.83      439.04     15.36 o
   8  10  11     1323.62     1277.99     33.80 o
   9  10  11     1008.87      972.45     52.32 o
  10  10  11      171.35      128.17     15.69 o
  11  10  11     1091.70     1016.24     45.12 o
  12  10  11      223.85      230.84     20.27 o
  -5  11  11      162.29      175.57     12.25 o
  -4  11  11      278.16      260.15     19.95 o
  -3  11  11     1392.95     1440.99     38.38 o
  -2  11  11      364.01      360.39     14.94 o
  -1  11  11     1595.68     1570.31     32.46 o
   0  11  11     4841.57     4928.45    116.31 o
   1  11  11      365.97      392.69     22.56 o
   2  11  11     5351.92     5395.83    119.07 o
   3  11  11     4747.99     4786.65    153.68 o
   4  11  11     2417.05     2389.53     79.78 o
   5  11  11     1582.51     1504.74     52.97 o
   6  11  11     1129.89     1054.17     39.24 o
   7  11  11     1239.97     1107.79     41.20 o
   8  11  11     1083.73     1032.79     28.96 o
   9  11  11       20.13       15.94      5.56 o
  10  11  11       28.60       28.10      5.93 o
  11  11  11       17.52        5.23      8.50 o
  12  11  11      110.66      100.05     15.69 o
  -4  12  11       73.84       74.41      9.21 o
  -3  12  11       22.66       25.18      6.94 o
  -2  12  11     1043.01     1044.34     24.41 o
  -1  12  11     1164.96     1124.98     25.40 o
   0  12  11      229.47      231.42     12.25 o
   1  12  11     5869.18     5970.78    132.02 o
   2  12  11      876.27      858.05     25.20 o
   3  12  11       11.91        6.82      7.19 o
   4  12  11     2433.53     2159.34     73.90 o
   5  12  11      391.06      357.71     19.62 o
   6  12  11        8.74        1.96      5.89 o
   7  12  11     1919.08     1875.53     64.74 o
   8  12  11       60.59       49.29      6.75 o
   9  12  11      159.62      150.06     11.12 o
  10  12  11       22.09       27.31      6.04 o
  11  12  11        0.05       -1.96      8.50 o
  12  12  11       22.64       32.04     11.77 o
  -3  13  11       78.17       83.38      9.71 o
  -2  13  11      180.68      147.11     11.32 o
  -1  13  11     1998.58     2080.49     66.05 o
   0  13  11      250.15      249.76     12.92 o
   1  13  11      750.02      786.35     27.47 o
   2  13  11     3789.30     4100.69    143.21 o
   3  13  11       89.60       83.23     13.73 o
   4  13  11      657.11      656.56     30.08 o
   5  13  11     1124.19     1139.83     44.47 o
   6  13  11      346.95      336.78     19.62 o
   7  13  11     1844.03     1846.10     64.74 o
   8  13  11      118.17      106.20      9.11 o
   9  13  11      252.84      245.43     12.85 o
  10  13  11      484.58      479.84     59.51 o
  11  13  11        0.87        0.39      6.21 o
  -2  14  11       93.34      100.05     13.73 o
  -1  14  11      118.08      131.96     10.86 o
   0  14  11      645.77      638.18     26.81 o
   1  14  11     1326.48     1337.04     36.76 o
   2  14  11      169.32      153.43     12.75 o
   3  14  11      402.28      371.44     22.23 o
   4  14  11      189.89      188.99     16.35 o
   5  14  11      194.56      151.06     14.39 o
   6  14  11     1632.41     1589.10     58.20 o
   7  14  11       64.91       64.74     11.12 o
   8  14  11      207.58      183.11     15.04 o
   9  14  11     3994.34     3786.25    150.74 o
  10  14  11       30.17       20.45      6.75 o
  11  14  11      292.68      307.23     15.24 o
   0  15  11      348.38      353.16     30.08 o
   1  15  11      177.59      189.28     25.50 o
   2  15  11      994.26     1093.20     32.14 o
   3  15  11     2432.70     2573.94     89.59 o
   4  15  11      615.18      568.94     29.43 o
   5  15  11      716.70      701.69     33.35 o
   6  15  11     1466.00     1492.31     56.89 o
   7  15  11      945.94      959.34     40.54 o
   8  15  11      129.76      128.83     14.39 o
   9  15  11     2124.88     2086.83     53.75 o
  10  15  11     1289.05     1273.58     36.65 o
   2  16  11       36.17       42.51     11.77 o
   3  16  11        0.18        7.19      9.16 o
   4  16  11     1280.39     1333.40     53.62 o
   5  16  11     1061.92      997.93     43.16 o
   6  16  11      782.47      880.87     39.24 o
   7  16  11     1686.61     1845.44     68.01 o
   8  16  11     3182.22     3342.99    112.48 o
  -6 -10  12     1842.85     1913.07     38.73 o
  -5 -10  12       21.99       25.62      5.58 o
  -4 -10  12      415.58      375.11     16.28 o
  -3 -10  12     1279.08     1337.93     30.57 o
  -2 -10  12      103.21      108.20      8.16 o
  -1 -10  12       73.15       78.13     12.10 o
   0 -10  12      341.05      408.44     17.55 o
   1 -10  12      207.51      240.23     29.43 o
  -7  -9  12      540.12      559.03     16.15 o
  -6  -9  12     1297.80     1308.88     28.27 o
  -5  -9  12      951.47      941.99     22.02 o
  -4  -9  12       90.89       76.88      5.72 o
  -3  -9  12      314.07      313.38      9.98 o
  -2  -9  12      535.86      502.02     19.83 o
  -1  -9  12        2.14       -6.85      4.12 o
   0  -9  12        0.28        1.63      5.55 o
   1  -9  12      607.86      626.03     27.14 o
   2  -9  12       23.88       25.10      7.36 o
   3  -9  12       71.56       57.32     12.10 o
  -8  -8  12      197.19      166.23     19.54 o
  -7  -8  12      637.47      583.58     17.79 o
  -6  -8  12      170.05      166.09      9.40 o
  -5  -8  12      164.72      150.73     10.25 o
  -4  -8  12     1026.80     1061.00     20.60 o
  -3  -8  12      231.62      237.47      9.72 o
  -2  -8  12      210.79      219.97      9.82 o
  -1  -8  12      364.59      401.95     13.34 o
   0  -8  12        1.14        4.58      5.02 o
   1  -8  12      621.09      650.37     21.73 o
   2  -8  12      133.15      141.11      8.87 o
   3  -8  12       46.46       43.78      7.54 o
   4  -8  12      413.58      443.11     18.69 o
  -9  -7  12      900.79      971.89     31.94 o
  -8  -7  12        7.78       -1.81      5.74 o
  -7  -7  12      119.39       96.10      6.91 o
  -6  -7  12     2018.40     1995.84     38.80 o
  -5  -7  12        3.18       25.48      5.39 o
  -4  -7  12     3694.29     3526.30     54.94 o
  -3  -7  12      709.48      670.04     14.49 o
  -2  -7  12      339.12      356.43      9.84 o
  -1  -7  12     3353.95     3156.69     82.79 o
   0  -7  12      259.86      241.57     10.06 o
   1  -7  12       40.58       39.24      9.16 o
   2  -7  12     1138.68     1189.53     47.08 o
   3  -7  12      635.74      599.77     21.26 o
   4  -7  12       47.51       50.16      8.00 o
   5  -7  12       45.65       35.20     12.10 o
 -10  -6  12        4.68       -5.42      5.44 o
  -9  -6  12       97.10       87.94     10.40 o
  -8  -6  12       75.43       57.37      5.95 o
  -7  -6  12       27.00       30.67      5.09 o
  -6  -6  12     1182.86     1099.39     23.82 o
  -5  -6  12      301.87      316.90      9.37 o
  -4  -6  12      239.76      224.01     13.04 o
  -3  -6  12     5755.12     5544.28     82.68 o
  -2  -6  12      735.81      801.14     23.71 o
  -1  -6  12      127.59      150.02     13.47 o
   0  -6  12     1114.11     1205.90     52.64 o
   1  -6  12      199.09      218.71     11.32 o
   2  -6  12        3.76       13.73      7.85 o
   3  -6  12     1434.69     1507.56     39.53 o
   4  -6  12      748.11      724.26     23.57 o
   5  -6  12      179.43      191.05     12.00 o
   6  -6  12        6.46        5.78      5.96 o
 -10  -5  12      191.63      229.27     10.58 o
  -9  -5  12     1326.77     1409.16     29.47 o
  -8  -5  12       20.46       22.59      4.71 o
  -7  -5  12     1030.47      929.46     21.05 o
  -6  -5  12      775.33      785.31     22.37 o
  -5  -5  12     1417.39     1308.06     35.49 o
  -4  -5  12     1558.72     1495.44     36.06 o
  -3  -5  12      942.01      857.40     16.68 o
  -2  -5  12     6747.76     6521.47    110.36 o
  -1  -5  12     1234.13     1165.49     23.75 o
   0  -5  12       10.95       10.18      5.89 o
   1  -5  12     1503.67     1462.61     61.14 o
   2  -5  12     1959.84     1919.34     67.36 o
   3  -5  12      412.97      414.91     32.37 o
   4  -5  12      571.11      563.30     19.19 o
   5  -5  12     1503.77     1538.37     40.00 o
   6  -5  12        4.11       -4.04      5.02 o
   7  -5  12      336.91      334.45     17.66 o
 -10  -4  12       14.78       15.00      6.48 o
  -9  -4  12      257.50      282.83     11.17 o
  -8  -4  12       99.15       71.35      6.16 o
  -7  -4  12       10.79       13.69      7.70 o
  -6  -4  12      226.69      216.44      9.55 o
  -5  -4  12      474.82      507.59     19.01 o
  -4  -4  12     1893.43     1899.22     42.52 o
  -3  -4  12      810.88      866.70     18.94 o
  -2  -4  12      832.88      788.65     17.51 o
  -1  -4  12     2397.97     2482.27     44.77 o
   0  -4  12      140.71      149.78      6.93 o
   1  -4  12       25.05       18.86      4.84 o
   2  -4  12     1679.79     1630.30     57.55 o
   3  -4  12     1719.28     1581.25     56.24 o
   4  -4  12       46.05       54.69      6.23 o
   5  -4  12      840.78      822.39     24.27 o
   6  -4  12      166.13      159.41     10.46 o
   7  -4  12      731.21      658.59     21.26 o
   8  -4  12      211.44      229.92     22.56 o
 -10  -3  12      338.21      371.60     15.07 o
  -9  -3  12      778.85      832.66     19.59 o
  -8  -3  12      322.39      283.29     10.18 o
  -7  -3  12        2.18       -1.95      3.55 o
  -6  -3  12      191.24      178.54     12.48 o
  -5  -3  12      852.47      800.04     20.41 o
  -4  -3  12      117.29      109.24      5.42 o
  -3  -3  12      145.14      152.70      8.55 o
  -2  -3  12     3101.20     2912.36     63.89 o
  -1  -3  12     1878.52     1786.62     33.16 o
   0  -3  12       76.37       79.71      4.90 o
   1  -3  12     1189.87     1220.95     69.32 o
   2  -3  12     1367.99     1328.90     33.50 o
   3  -3  12      969.32     1017.54     39.24 o
   4  -3  12      741.09      750.80     21.96 o
   5  -3  12       17.28       33.33      5.49 o
   6  -3  12     2598.11     2581.41    105.94 o
   7  -3  12       59.98       59.26      6.22 o
   8  -3  12      116.16      130.75     12.75 o
   9  -3  12      343.04      346.69     16.09 o
 -10  -2  12      809.09      898.46     25.12 o
  -9  -2  12      156.92      168.86      8.52 o
  -8  -2  12      151.23      166.59      8.07 o
  -7  -2  12      863.93      893.70     19.75 o
  -6  -2  12        3.34       -2.16      2.97 o
  -5  -2  12        8.15       -2.86      2.83 o
  -4  -2  12     1243.64     1228.74     26.97 o
  -3  -2  12     1112.88     1036.07     21.22 o
  -2  -2  12      563.03      597.79     13.94 o
  -1  -2  12      569.02      543.29     12.79 o
   0  -2  12      229.31      227.53      7.49 o
   1  -2  12      632.41      618.78     13.66 o
   2  -2  12       11.07       16.48      3.64 o
   3  -2  12      297.01      304.30     11.78 o
   4  -2  12     3002.70     3024.89     56.37 o
   5  -2  12      461.05      443.19     30.08 o
   6  -2  12      810.50      810.64     23.54 o
   7  -2  12     4523.04     4469.46     83.71 o
   8  -2  12       31.48       38.95      7.02 o
   9  -2  12        1.74        8.40      5.64 o
  10  -2  12      242.83      311.93     26.81 o
 -10  -1  12      628.10      673.17     20.73 o
  -9  -1  12       96.75       94.55      8.00 o
  -8  -1  12      321.05      342.37     10.95 o
  -7  -1  12      907.20      904.53     26.95 o
  -6  -1  12       87.51       88.36      5.67 o
  -5  -1  12        9.08        7.52      3.04 o
  -4  -1  12       25.66       24.58      4.25 o
  -3  -1  12     1398.12     1319.37     25.66 o
  -2  -1  12     1116.32     1022.16     25.29 o
  -1  -1  12      688.29      681.11     14.91 o
   0  -1  12      515.52      541.69     12.51 o
   1  -1  12     1991.83     2052.01     32.24 o
   2  -1  12      543.11      574.35     14.14 o
   3  -1  12     1031.33     1045.51     27.28 o
   4  -1  12      571.70      575.71     14.24 o
   5  -1  12     6069.75     6209.13    110.56 o
   6  -1  12      945.16      971.62     19.27 o
   7  -1  12      282.99      266.15     29.43 o
   8  -1  12     2262.12     2159.11    101.04 o
   9  -1  12      272.41      293.62     23.54 o
  10  -1  12       99.57       84.36     16.35 o
 -10   0  12        0.91       -0.65      8.50 o
  -9   0  12      278.33      282.51     19.62 o
  -8   0  12      810.30      851.67     23.37 o
  -7   0  12       57.30       48.67      9.62 o
  -6   0  12      621.53      627.40     14.89 o
  -5   0  12     2140.65     2086.63     37.34 o
  -4   0  12     1832.33     1768.08     33.05 o
  -3   0  12       82.78       45.92      4.12 o
  -2   0  12     2166.26     2124.56     38.43 o
  -1   0  12      497.82      506.33     13.21 o
   0   0  12     5454.19     5574.64    113.72 o
   1   0  12     2604.60     2588.77     39.81 o
   2   0  12      635.61      627.06     14.59 o
   3   0  12    10040.20    10336.54    180.92 o
   4   0  12      993.97     1009.78     21.25 o
   5   0  12        2.51       16.53      3.27 o
   6   0  12     5511.29     5599.37    103.94 o
   7   0  12      842.92      855.71     21.65 o
   8   0  12      247.58      272.21     10.76 o
   9   0  12      781.49      727.19     37.93 o
  10   0  12      520.73      575.48     34.01 o
  11   0  12      130.72      176.57     21.58 o
 -10   1  12      193.81      215.80     18.31 o
  -9   1  12        5.36       17.00      9.16 o
  -8   1  12      678.03      647.41     30.08 o
  -7   1  12     2164.82     2162.65     51.27 o
  -6   1  12       88.27       87.47      5.58 o
  -5   1  12     2772.61     2704.60     42.19 o
  -4   1  12      593.80      586.73     13.94 o
  -3   1  12       86.64      101.93      6.65 o
  -2   1  12     2221.46     2180.76     39.29 o
  -1   1  12      203.95      185.37      7.17 o
   0   1  12     1226.03     1165.18     22.51 o
   1   1  12     2087.24     2079.86     43.89 o
   2   1  12      911.42      884.50     19.92 o
   3   1  12       12.00       16.60      3.26 o
   4   1  12     1432.83     1472.57     25.57 o
   5   1  12     1125.97     1065.18     19.75 o
   6   1  12      324.28      284.18     10.09 o
   7   1  12      577.62      568.15     15.28 o
   8   1  12     1039.79     1013.04     39.17 o
   9   1  12     2662.41     2494.69     66.70 o
  10   1  12     1108.98     1067.36     34.18 o
  11   1  12      316.03      379.29     28.12 o
 -10   2  12     1246.42     1305.80     37.42 o
  -9   2  12      867.37      882.48     27.49 o
  -8   2  12       48.45       50.50     12.10 o
  -7   2  12     3663.47     3487.50     81.42 o
  -6   2  12     3721.72     3598.60     86.64 o
  -5   2  12     2648.36     2681.97     94.61 o
  -4   2  12     3623.06     3689.62     93.24 o
  -3   2  12     1739.65     1654.86     31.04 o
  -2   2  12     1114.21     1064.50     21.33 o
  -1   2  12      188.22      195.71      6.73 o
   0   2  12     2075.30     2073.64     37.07 o
   1   2  12       55.95       75.05      5.34 o
   2   2  12      485.51      485.97      8.59 o
   3   2  12      171.01      180.22      5.84 o
   4   2  12      305.71      312.91      7.83 o
   5   2  12      365.66      364.13     10.85 o
   6   2  12      254.56      241.66      8.83 o
   7   2  12     1306.43     1356.03     29.53 o
   8   2  12      629.18      619.64     16.35 o
   9   2  12      305.75      296.85     15.24 o
  10   2  12     1322.80     1329.52     39.69 o
  11   2  12      158.52      190.45     15.02 o
 -10   3  12      202.46      224.70     13.85 o
  -9   3  12     1112.79     1165.26     33.97 o
  -8   3  12     1335.02     1424.62     49.05 o
  -7   3  12        3.08       -4.11      5.66 o
  -6   3  12      838.51      790.15     25.83 o
  -5   3  12      642.00      603.43     29.40 o
  -4   3  12      294.73      265.70      9.54 o
  -3   3  12     2184.52     2149.22     38.98 o
  -2   3  12      509.58      473.68     11.97 o
  -1   3  12     1622.75     1519.05     28.27 o
   0   3  12       12.99        4.54      2.45 o
   1   3  12       41.20       31.00      2.45 o
   2   3  12     3358.36     3265.11     57.20 o
   3   3  12      663.59      689.19     13.46 o
   4   3  12       34.21       39.56      5.78 o
   5   3  12      917.02      919.65     20.67 o
   6   3  12       25.31       24.25      5.55 o
   7   3  12        6.77        9.83      3.62 o
   8   3  12     1817.11     1712.33     35.59 o
   9   3  12     1599.56     1516.44     42.73 o
  10   3  12      369.56      353.87     66.05 o
  11   3  12     2659.65     2647.44     70.00 o
  12   3  12     1328.86     1334.56     41.59 o
  -9   4  12      513.85      512.53     20.54 o
  -8   4  12      786.80      853.40     26.81 o
  -7   4  12      591.32      537.66     20.60 o
  -6   4  12      145.93      136.39      9.93 o
  -5   4  12     6987.77     6689.96    145.65 o
  -4   4  12      774.77      747.33     17.74 o
  -3   4  12      300.52      261.14      9.05 o
  -2   4  12     3527.42     3558.07     53.96 o
  -1   4  12      269.97      250.60      7.79 o
   0   4  12     1017.81      991.97     19.63 o
   1   4  12        1.09        0.34      3.31 o
   2   4  12      813.83      800.48     15.78 o
   3   4  12     3874.60     3930.29     71.75 o
   4   4  12      610.82      599.35     14.58 o
   5   4  12      354.36      375.45     14.78 o
   6   4  12     2937.46     2956.32     56.72 o
   7   4  12       15.90       30.00      5.26 o
   8   4  12      986.19      949.94     22.01 o
   9   4  12      250.93      240.12     25.50 o
  10   4  12     2295.88     2218.44     58.89 o
  11   4  12      170.91      176.14     19.62 o
  12   4  12      207.58      213.02     17.00 o
  -9   5  12      274.56      285.35     14.98 o
  -8   5  12      298.43      293.17     14.78 o
  -7   5  12      452.47      466.90     17.80 o
  -6   5  12     1912.12     1832.54     45.78 o
  -5   5  12      409.38      391.71     15.49 o
  -4   5  12     5128.63     5075.61    151.60 o
  -3   5  12      467.50      428.36     12.20 o
  -2   5  12      578.86      564.68     13.82 o
  -1   5  12      794.24      837.63     19.44 o
   0   5  12      302.02      276.33      8.18 o
   1   5  12       72.47       84.02      9.95 o
   2   5  12      512.91      558.10     13.50 o
   3   5  12     1492.00     1484.05     72.59 o
   4   5  12       17.12       19.06      5.23 o
   5   5  12     1418.13     1426.72     29.50 o
   6   5  12      376.21      394.26     11.72 o
   7   5  12      104.77      115.95      6.73 o
   8   5  12     2197.84     2352.38     46.83 o
   9   5  12      451.41      446.68     18.26 o
  10   5  12      275.15      231.24     13.85 o
  11   5  12     3048.11     3138.19     80.15 o
  12   5  12        1.32       -9.38     16.02 o
  -8   6  12      124.37      136.66     11.27 o
  -7   6  12      523.14      502.75     39.56 o
  -6   6  12     1732.73     1699.61     43.47 o
  -5   6  12      726.43      712.17     22.20 o
  -4   6  12      582.77      537.40     14.60 o
  -3   6  12     7301.90     7041.62    124.08 o
  -2   6  12        0.64       -0.97      3.77 o
  -1   6  12     1733.63     1631.76     31.94 o
   0   6  12     4068.86     4086.68     60.71 o
   1   6  12       89.39       67.33      3.37 o
   2   6  12      812.37      806.59     16.07 o
   3   6  12      193.15      253.98      9.93 o
   4   6  12        8.45        4.58      4.58 o
   5   6  12     1682.49     1627.01     39.90 o
   6   6  12      783.65      787.67     26.81 o
   7   6  12     1052.54     1013.10     56.89 o
   8   6  12      310.83      288.15     11.60 o
   9   6  12      206.76      198.80     16.35 o
  10   6  12      463.29      417.22     24.85 o
  11   6  12      266.39      266.16     21.58 o
  12   6  12     1181.37     1209.15     52.32 o
  -8   7  12     1047.88     1099.20     32.82 o
  -7   7  12      427.84      386.81     16.84 o
  -6   7  12     1474.14     1434.25     38.15 o
  -5   7  12      753.95      711.57     31.39 o
  -4   7  12     1556.95     1440.54     31.01 o
  -3   7  12     2495.64     2406.64     71.54 o
  -2   7  12     6133.90     6035.20    107.08 o
  -1   7  12     2594.87     2423.94     45.41 o
   0   7  12     4471.61     4337.45    115.19 o
   1   7  12     1722.14     1785.38     32.49 o
   2   7  12     5415.03     5251.86     88.26 o
   3   7  12      813.06      857.36     26.16 o
   4   7  12     1667.20     1630.30     54.93 o
   5   7  12     1953.52     1781.36     58.86 o
   6   7  12      511.86      468.62     15.54 o
   7   7  12     1261.87     1229.37     31.94 o
   8   7  12      103.10      100.34      7.13 o
   9   7  12       69.59       68.56      6.14 o
  10   7  12      382.74      418.53     25.50 o
  11   7  12       16.69        0.65      9.16 o
  12   7  12       60.96       38.58     12.43 o
  -7   8  12     1129.29     1178.00     34.21 o
  -6   8  12      579.60      631.35     21.96 o
  -5   8  12      638.97      625.13     27.47 o
  -4   8  12      301.82      285.03     13.17 o
  -3   8  12     1256.81     1282.87     44.97 o
  -2   8  12      851.96      826.71     20.99 o
  -1   8  12     3632.44     3499.38     64.04 o
   0   8  12       11.60       10.87      3.36 o
   1   8  12       55.17       61.13      4.28 o
   2   8  12     2859.14     2895.53     50.46 o
   3   8  12     1308.55     1281.08     31.67 o
   4   8  12      147.16      190.95     13.08 o
   5   8  12     1611.54     1546.59     52.32 o
   6   8  12      615.44      581.46     18.05 o
   7   8  12      354.72      341.25     13.03 o
   8   8  12        1.60       -1.77      3.75 o
   9   8  12        2.81       10.15      4.46 o
  10   8  12      139.62      103.32     14.39 o
  11   8  12       27.82       13.73      9.81 o
  12   8  12      269.68      266.81     21.58 o
  -7   9  12      136.84      138.46     11.53 o
  -6   9  12       99.63      111.10     10.14 o
  -5   9  12      147.59      132.39     10.40 o
  -4   9  12      997.22     1032.46     35.64 o
  -3   9  12      187.38      177.70      8.67 o
  -2   9  12      937.97      922.09     21.12 o
  -1   9  12     1135.24     1092.48     23.63 o
   0   9  12     3046.20     2874.19    108.56 o
   1   9  12     1264.33     1248.36     39.89 o
   2   9  12     3129.81     3020.79     52.58 o
   3   9  12     2598.14     2446.30     56.41 o
   4   9  12     1834.16     1676.73     57.55 o
   5   9  12      319.09      320.44     17.00 o
   6   9  12     1496.39     1376.56     47.74 o
   7   9  12      405.58      379.43     14.13 o
   8   9  12      589.73      572.10     18.38 o
   9   9  12     1196.74     1110.60     30.14 o
  10   9  12       22.26       17.66      9.16 o
  11   9  12      866.68      874.33     41.20 o
  12   9  12       77.44       74.55     14.39 o
  -6  10  12        0.56        1.74      6.23 o
  -5  10  12      344.79      356.78     30.08 o
  -4  10  12        4.87       -8.88      4.84 o
  -3  10  12      405.49      417.77     13.08 o
  -2  10  12      319.92      305.33     13.58 o
  -1  10  12       26.22       33.76      4.50 o
   0  10  12      764.40      767.85     27.79 o
   1  10  12     2100.46     2085.75     50.17 o
   2  10  12      716.36      707.92     15.65 o
   3  10  12     1934.34     1965.96    108.23 o
   4  10  12     2049.51     1965.77     66.70 o
   5  10  12      106.06      100.71     10.46 o
   6  10  12      114.34       94.82      9.81 o
   7  10  12     1201.03     1130.09     30.62 o
   8  10  12      133.50      141.91      9.42 o
   9  10  12       72.97       74.32      7.02 o
  10  10  12      669.37      642.18     33.35 o
  11  10  12       17.04       15.04      9.81 o
  12  10  12       48.70       28.77     11.77 o
  -5  11  12      710.63      769.11     25.90 o
  -4  11  12      130.49      121.57      9.93 o
  -3  11  12      679.63      758.09     30.41 o
  -2  11  12      704.94      668.03     26.44 o
  -1  11  12     2105.26     2030.78     60.49 o
   0  11  12       19.62        7.68      5.30 o
   1  11  12     1001.22     1042.49     28.90 o
   2  11  12     8129.77     7987.97    435.86 o
   3  11  12      362.18      370.96     14.10 o
   4  11  12     4927.66     4718.90    148.45 o
   5  11  12     4153.35     3826.91    122.29 o
   6  11  12      225.90      219.73     15.04 o
   7  11  12     4496.04     4151.27    130.79 o
   8  11  12      672.39      635.17     20.56 o
   9  11  12      392.74      385.41     14.93 o
  10  11  12     1656.92     1626.17     47.74 o
  11  11  12       32.13       18.96     10.46 o
  12  11  12        0.97        3.27      9.81 o
  -4  12  12      742.92      762.44     25.66 o
  -3  12  12      489.13      515.24     19.19 o
  -2  12  12      472.87      469.46     14.45 o
  -1  12  12      421.43      446.71     17.34 o
   0  12  12     1050.06     1079.48     34.66 o
   1  12  12      176.59      177.58     11.10 o
   2  12  12      382.14      421.53     17.33 o
   3  12  12     1656.28     1695.41     54.28 o
   4  12  12       80.10       68.01     10.46 o
   5  12  12      803.18      737.65     31.39 o
   6  12  12      855.81      792.59     32.70 o
   7  12  12      833.69      799.78     33.35 o
   8  12  12      114.81      126.24      9.27 o
   9  12  12     2575.11     2284.50     56.41 o
  10  12  12      599.60      538.94     19.32 o
  11  12  12       95.21       65.39     13.08 o
  12  12  12      547.92      548.66     32.04 o
  -3  13  12      357.25      373.40     24.20 o
  -2  13  12      457.35      536.24     28.77 o
  -1  13  12      167.40      185.46     12.02 o
   0  13  12       60.72       55.40      8.83 o
   1  13  12     1403.47     1364.78     36.76 o
   2  13  12       84.61       77.45      8.08 o
   3  13  12     1077.84     1099.94     43.81 o
   4  13  12     2056.53     1890.57     67.36 o
   5  13  12       41.15       41.20      9.16 o
   6  13  12     1088.80     1082.29     42.51 o
   7  13  12     1090.81     1054.82     41.20 o
   8  13  12       99.45       73.32      8.32 o
   9  13  12     2924.64     2766.09     67.34 o
  10  13  12      377.11      335.86     24.85 o
  11  13  12      176.44      169.37     18.96 o
  -2  14  12      161.63      160.87     17.00 o
  -1  14  12      122.40      110.99     11.44 o
   0  14  12       10.64       -0.63      5.77 o
   1  14  12       16.02       11.34      6.23 o
   2  14  12       98.43      101.00     14.06 o
   3  14  12       14.48       -1.31      7.85 o
   4  14  12     1110.07     1216.35     48.39 o
   5  14  12     1161.40     1130.02     45.12 o
   6  14  12      433.36      408.72     22.89 o
   7  14  12     1162.32     1148.33     45.12 o
   8  14  12     1063.21     1069.86     42.51 o
   9  14  12       57.09       69.21      8.75 o
  10  14  12      863.73      913.95     67.03 o
   0  15  12      110.75      104.22     10.40 o
   1  15  12      220.16      204.81     19.29 o
   2  15  12       25.43       20.93      9.81 o
   3  15  12      166.56      122.94     15.04 o
   4  15  12      497.27      455.15     26.16 o
   5  15  12      652.97      697.11     33.35 o
   6  15  12      287.24      247.85     18.31 o
   7  15  12     1228.86     1153.57     46.43 o
   8  15  12      843.57      854.06     37.28 o
   9  15  12      575.78      582.83     29.75 o
   2  16  12       32.70       37.93     11.12 o
   3  16  12      502.61      539.51     30.08 o
   4  16  12      234.20      211.88     18.96 o
   5  16  12       10.90        2.62      8.50 o
   6  16  12     1165.98     1221.58     49.70 o
   7  16  12     1072.38     1026.05     43.81 o
   8  16  12       90.64       79.13     13.08 o
  -3 -10  13      524.98      525.02     16.72 o
  -2 -10  13      105.29       88.45      9.67 o
  -6  -9  13     1623.84     1677.11     46.30 o
  -5  -9  13       95.54      114.58      8.51 o
  -4  -9  13      670.91      688.30     15.83 o
  -3  -9  13     1662.31     1734.94     37.25 o
  -2  -9  13        3.68        5.66      4.88 o
  -1  -9  13     1003.80      962.51     29.13 o
   0  -9  13      548.21      593.20     21.50 o
   1  -9  13      586.17      584.04     33.02 o
  -7  -8  13      140.93      131.49      8.46 o
  -6  -8  13      503.26      466.23     14.43 o
  -5  -8  13      623.52      582.45     15.88 o
  -4  -8  13      125.80      134.09      6.98 o
  -3  -8  13      947.34      908.77     18.62 o
  -2  -8  13      535.99      575.73     16.86 o
  -1  -8  13      435.95      406.23     13.71 o
   0  -8  13      419.26      428.60     17.34 o
   1  -8  13       85.05       84.53     13.73 o
   2  -8  13       29.21       24.12      7.26 o
   3  -8  13      161.34      176.68     24.52 o
  -8  -7  13      113.42      104.44      7.91 o
  -7  -7  13      723.64      755.93     20.05 o
  -6  -7  13      496.41      530.16     21.22 o
  -5  -7  13      312.57      310.46     13.30 o
  -4  -7  13     1793.79     1800.46     31.08 o
  -3  -7  13      707.02      705.30     15.37 o
  -2  -7  13     3509.42     3508.50    115.06 o
  -1  -7  13      564.02      555.97     16.11 o
   0  -7  13      403.37      433.72     14.99 o
   1  -7  13     1642.95     1603.48     60.16 o
   2  -7  13      264.76      283.16     19.62 o
   3  -7  13       10.81        9.13      6.42 o
   4  -7  13      999.66     1024.70     30.97 o
   5  -7  13      390.93      419.31     18.02 o
  -9  -6  13      134.39      141.02     12.12 o
  -8  -6  13       77.28       88.64      7.10 o
  -7  -6  13      199.84      186.68      8.94 o
  -6  -6  13      158.48      117.07      7.41 o
  -5  -6  13       24.67       18.07      4.68 o
  -4  -6  13      749.00      732.07     15.70 o
  -3  -6  13      248.20      212.36      7.78 o
  -2  -6  13        8.52       19.52      3.85 o
  -1  -6  13     3703.70     3871.76     82.68 o
   0  -6  13       14.89       11.17      6.87 o
   1  -6  13      326.13      323.05     20.27 o
   2  -6  13     1156.64     1239.89     48.39 o
   3  -6  13      403.88      418.47     17.09 o
   4  -6  13      448.66      447.82     18.23 o
   5  -6  13      365.73      365.49     16.41 o
   6  -6  13      883.59      922.05     28.66 o
  -9  -5  13      384.69      410.53     18.53 o
  -8  -5  13      161.68      131.83      7.89 o
  -7  -5  13       85.10       86.47      6.54 o
  -6  -5  13      719.38      747.09     18.28 o
  -5  -5  13       38.83       33.06      4.31 o
  -4  -5  13      589.85      610.86     17.44 o
  -3  -5  13      796.64      781.34     18.69 o
  -2  -5  13     1429.64     1383.93     27.78 o
  -1  -5  13      686.48      684.64     16.79 o
   0  -5  13     4830.86     4965.18    188.01 o
   1  -5  13      570.10      584.05     19.42 o
   2  -5  13     1748.63     1668.88     60.82 o
   3  -5  13     1212.30     1141.31     61.80 o
   4  -5  13      914.93      959.65     27.97 o
   5  -5  13      155.25      140.15     10.80 o
   6  -5  13      820.15      867.03     26.59 o
   7  -5  13      149.26      168.72     15.69 o
  -9  -4  13       96.67       93.33      7.21 o
  -8  -4  13      166.29      152.91      8.35 o
  -7  -4  13      345.91      383.79     12.31 o
  -6  -4  13       25.01       34.85      8.59 o
  -5  -4  13      358.21      341.17     11.61 o
  -4  -4  13      753.71      738.01     15.30 o
  -3  -4  13      208.21      207.84      9.22 o
  -2  -4  13       27.28       15.63      4.04 o
  -1  -4  13      848.67      879.77     19.14 o
   0  -4  13       14.47       18.06      3.65 o
   1  -4  13     1950.67     2056.09     73.90 o
   2  -4  13       32.46       39.24      8.50 o
   3  -4  13       82.47       79.13     10.46 o
   4  -4  13     1336.14     1369.35     36.07 o
   5  -4  13      494.70      524.12     18.26 o
   6  -4  13      147.80      151.61     10.61 o
   7  -4  13     1946.60     1971.00     69.32 o
   8  -4  13       68.63       76.46     13.08 o
 -10  -3  13     1791.85     1919.22     74.22 o
  -9  -3  13       10.66        2.71      5.68 o
  -8  -3  13       70.99       59.44      5.77 o
  -7  -3  13     2028.85     2063.20     39.34 o
  -6  -3  13        4.26        0.84      5.35 o
  -5  -3  13       84.05       62.90      4.64 o
  -4  -3  13     1446.03     1314.42     23.19 o
  -3  -3  13       91.07       71.64      5.20 o
  -2  -3  13      112.03       97.66      6.22 o
  -1  -3  13       73.63       60.94      6.81 o
   0  -3  13     1500.98     1452.94     27.99 o
   1  -3  13      303.89      309.70     31.06 o
   2  -3  13      706.81      670.30     29.43 o
   3  -3  13      376.68      373.40     20.27 o
   4  -3  13     1320.49     1333.83     66.05 o
   5  -3  13      442.67      434.50     15.70 o
   6  -3  13       50.09       69.72      7.62 o
   7  -3  13      263.27      243.29     14.71 o
   8  -3  13     1727.22     1797.81     48.49 o
 -10  -2  13       65.01       53.15     11.77 o
  -9  -2  13     1260.67     1378.38     28.77 o
  -8  -2  13      431.10      447.34     13.18 o
  -7  -2  13        3.72        6.95      3.94 o
  -6  -2  13      350.37      345.43     10.85 o
  -5  -2  13     1364.45     1349.20     23.71 o
  -4  -2  13      398.28      356.99     10.58 o
  -3  -2  13      643.90      539.62     13.56 o
  -2  -2  13      629.24      675.38     17.15 o
  -1  -2  13      624.71      632.98     14.72 o
   0  -2  13      101.84       67.51      5.05 o
   1  -2  13     3429.32     3523.41     60.83 o
   2  -2  13        3.50        5.23      5.89 o
   3  -2  13     5934.05     5659.28    175.91 o
   4  -2  13        0.40        1.56      3.64 o
   5  -2  13      123.21      147.41     16.68 o
   6  -2  13     4684.52     4626.04    145.83 o
   7  -2  13       12.36       17.61      5.93 o
   8  -2  13       90.09       94.26      9.07 o
   9  -2  13     1761.84     1976.84     52.28 o
 -10  -1  13      548.86      638.97     26.81 o
  -9  -1  13        4.08       -0.74      8.17 o
  -8  -1  13      794.34      805.94     18.99 o
  -7  -1  13        0.69        0.35      3.74 o
  -6  -1  13       38.57       23.64      4.23 o
  -5  -1  13      250.12      218.80      7.37 o
  -4  -1  13      217.06      222.98      8.18 o
  -3  -1  13      133.53      116.43      7.08 o
  -2  -1  13       67.25       56.43      4.60 o
  -1  -1  13      970.20      843.82     17.89 o
   0  -1  13       12.73       10.74      2.85 o
   1  -1  13      439.58      419.80     12.65 o
   2  -1  13      151.36      162.93      7.15 o
   3  -1  13     1224.43     1204.33     30.98 o
   4  -1  13     2694.05     2733.76     51.32 o
   5  -1  13       19.96       28.14      4.33 o
   6  -1  13     1071.14     1078.76     25.03 o
   7  -1  13     1219.36     1266.46     35.28 o
   8  -1  13       82.59      101.94      9.19 o
   9  -1  13      999.56     1108.20     32.52 o
  10  -1  13      904.50      925.34     47.74 o
 -10   0  13     1249.99     1325.26     34.06 o
  -9   0  13      764.17      779.00     22.78 o
  -8   0  13     1084.77     1091.26     28.57 o
  -7   0  13      138.96      136.56      7.21 o
  -6   0  13       21.21       22.89      3.94 o
  -5   0  13      394.00      406.25     12.65 o
  -4   0  13      361.75      394.43     20.60 o
  -3   0  13      460.27      451.68     11.82 o
  -2   0  13     1644.03     1614.39     40.90 o
  -1   0  13        2.74        5.94      2.94 o
   0   0  13      212.19      229.01      7.41 o
   1   0  13      482.67      564.89     11.17 o
   2   0  13     1843.94     1928.69     37.12 o
   3   0  13     1071.44      991.07     26.36 o
   4   0  13     1588.66     1699.91     33.45 o
   5   0  13     5170.17     5069.74     94.69 o
   6   0  13      356.79      328.50     11.21 o
   7   0  13      724.10      691.98     18.21 o
   8   0  13     1504.15     1489.13     32.97 o
   9   0  13      198.05      255.69     22.23 o
  10   0  13      667.54      603.60     35.97 o
 -10   1  13      139.73      140.60     16.35 o
  -9   1  13     1410.97     1419.72     54.93 o
  -8   1  13      402.35      396.61     14.77 o
  -7   1  13     1016.28     1031.71     27.14 o
  -6   1  13       30.10       32.21      4.33 o
  -5   1  13      949.43      951.45     17.79 o
  -4   1  13     1435.94     1410.78     50.76 o
  -3   1  13     2896.54     2698.97     48.31 o
  -2   1  13      186.33      197.39      8.50 o
  -1   1  13      209.88      219.10     14.94 o
   0   1  13      512.86      470.69     10.95 o
   1   1  13      178.49      156.49      5.30 o
   2   1  13     5787.39     5754.61    102.68 o
   3   1  13     1353.40     1342.19     27.17 o
   4   1  13      295.18      290.32      9.80 o
   5   1  13       13.88       18.52      4.21 o
   6   1  13      602.80      598.97     15.71 o
   7   1  13       14.14        4.50      3.89 o
   8   1  13     1621.05     1549.68     33.64 o
   9   1  13      312.70      306.06     15.91 o
  10   1  13      140.21      139.36     12.66 o
  11   1  13     1943.86     1889.91     79.13 o
  -9   2  13     1058.09     1130.68     46.43 o
  -8   2  13     2346.97     2435.96     84.36 o
  -7   2  13      294.30      284.47     19.62 o
  -6   2  13     1812.54     1879.51     35.26 o
  -5   2  13     4325.87     4351.27     94.86 o
  -4   2  13     1501.16     1524.69     30.13 o
  -3   2  13      602.17      588.63     14.66 o
  -2   2  13     5475.11     5382.98     91.47 o
  -1   2  13       98.50       85.71      4.99 o
   0   2  13      680.34      731.47     28.59 o
   1   2  13      607.59      604.14     17.21 o
   2   2  13     5258.79     5371.16     84.51 o
   3   2  13      368.62      349.33      8.72 o
   4   2  13     1192.51     1213.24     25.89 o
   5   2  13     1787.47     1789.22     47.01 o
   6   2  13     2420.03     2428.50     48.08 o
   7   2  13       23.83       22.80      4.21 o
   8   2  13       76.85       84.67      6.33 o
   9   2  13      897.02      856.81     28.16 o
  10   2  13      167.20      207.51     17.66 o
  11   2  13       21.75       29.40     12.43 o
  -9   3  13      732.23      749.55     25.42 o
  -8   3  13      620.20      653.96     22.86 o
  -7   3  13     3669.46     3638.08     84.16 o
  -6   3  13      458.67      441.08     16.87 o
  -5   3  13     2120.70     2008.92     49.25 o
  -4   3  13     2967.06     2821.97     50.48 o
  -3   3  13     3366.19     3393.19     71.86 o
  -2   3  13      105.03       99.25      6.05 o
  -1   3  13     1179.91     1111.89     22.12 o
   0   3  13       28.81       31.90      3.33 o
   1   3  13        9.52        4.80      2.45 o
   2   3  13       99.55       79.45      3.32 o
   3   3  13      557.99      605.12     12.48 o
   4   3  13      495.36      452.19     12.19 o
   5   3  13        6.19        7.24      3.46 o
   6   3  13      144.28      153.83      7.30 o
   7   3  13       29.40       43.24      5.26 o
   8   3  13      353.19      389.45     12.22 o
   9   3  13       60.65       60.13      9.01 o
  10   3  13       29.41       17.33      7.36 o
  11   3  13     1761.73     1841.48     52.20 o
  -9   4  13      769.28      764.60     25.88 o
  -8   4  13      204.20      207.52     12.92 o
  -7   4  13      542.22      514.08     19.19 o
  -6   4  13     3450.58     3398.83     79.13 o
  -5   4  13       11.69        3.84      5.56 o
  -4   4  13      166.54      154.39      7.80 o
  -3   4  13     1289.64     1290.39     22.31 o
  -2   4  13      253.54      231.51      7.79 o
  -1   4  13      902.58      942.99     19.42 o
   0   4  13     2094.04     2105.77     41.94 o
   1   4  13      320.23      325.37     11.49 o
   2   4  13      697.32      694.15     17.65 o
   3   4  13        6.84        4.25      2.29 o
   4   4  13      168.10      183.87      7.42 o
   5   4  13     3685.34     3604.77     77.12 o
   6   4  13     1648.21     1643.86     37.57 o
   7   4  13      332.20      299.41     10.29 o
   8   4  13     2218.74     2203.21     44.55 o
   9   4  13      127.03      128.95     11.07 o
  10   4  13        2.48        3.50      6.69 o
  11   4  13      737.52      777.03     27.95 o
  12   4  13      651.93      674.19     26.56 o
  -8   5  13      540.87      600.79     29.75 o
  -7   5  13       23.86        1.66      5.96 o
  -6   5  13      279.48      229.80     12.71 o
  -5   5  13     1333.93     1302.62     45.45 o
  -4   5  13        6.84        5.61      3.82 o
  -3   5  13      456.74      421.90     14.77 o
  -2   5  13      965.51      919.45     16.81 o
  -1   5  13      937.82      926.62     16.60 o
   0   5  13     3128.36     3066.39     53.51 o
   1   5  13      960.16     1004.52     35.46 o
   2   5  13      141.48      129.54      9.42 o
   3   5  13      422.35      427.48     15.69 o
   4   5  13       23.14       38.15     10.46 o
   5   5  13      917.11      863.32     21.14 o
   6   5  13      806.48      821.25     28.64 o
   7   5  13     3175.71     3236.05     62.36 o
   8   5  13       38.69       30.87      4.74 o
   9   5  13       11.61        8.06      5.77 o
  10   5  13     2687.69     2697.05    116.40 o
  11   5  13       19.94        5.38      7.07 o
  12   5  13      204.19      197.49     14.52 o
  -8   6  13        4.54        5.45      6.13 o
  -7   6  13      830.68      818.65     26.12 o
  -6   6  13      226.38      214.32     14.06 o
  -5   6  13       26.15       25.23      9.81 o
  -4   6  13     1393.26     1307.39     28.70 o
  -3   6  13        2.30       -3.06      5.04 o
  -2   6  13     1889.68     1876.21     36.85 o
  -1   6  13     2924.92     2782.38     42.99 o
   0   6  13       53.85       56.44      3.63 o
   1   6  13     5401.06     5305.43     89.40 o
   2   6  13     5694.46     5734.06     96.13 o
   3   6  13     1790.58     1733.20     41.15 o
   4   6  13     1813.72     1765.01     59.51 o
   5   6  13     2655.72     2644.01     61.67 o
   6   6  13       52.84       54.49      5.93 o
   7   6  13      475.73      455.88     15.54 o
   8   6  13        2.77       -3.09      3.86 o
   9   6  13       91.72      101.36     13.73 o
  10   6  13        3.84        6.54      8.50 o
  11   6  13       74.68       69.32     13.73 o
  12   6  13       38.15       34.66     11.77 o
  -7   7  13      442.67      467.63     18.72 o
  -6   7  13      895.76      903.06     27.51 o
  -5   7  13       55.53       45.05      6.89 o
  -4   7  13     5087.55     4776.99    106.34 o
  -3   7  13     1948.24     1920.85     38.00 o
  -2   7  13       57.46       56.02      5.15 o
  -1   7  13     2550.35     2465.40     46.54 o
   0   7  13     4115.01     3934.03     68.01 o
   1   7  13      498.95      508.14     12.22 o
   2   7  13     1922.72     1882.71     33.95 o
   3   7  13     9384.43     9288.66    212.53 o
   4   7  13      719.38      668.99     27.47 o
   5   7  13       18.59       15.24      4.58 o
   6   7  13     2408.44     2290.36     54.47 o
   7   7  13     1169.55     1133.35     29.89 o
   8   7  13      229.43      245.02     20.60 o
   9   7  13      409.11      411.10     14.93 o
  10   7  13      240.27      249.15     20.27 o
  11   7  13        0.54       -7.85      7.19 o
  12   7  13       40.29       39.24     12.43 o
  -7   8  13        0.65        3.72      5.96 o
  -6   8  13      184.92      186.06     12.25 o
  -5   8  13      873.03      885.72     26.59 o
  -4   8  13      298.37      257.16     14.39 o
  -3   8  13     2314.99     2246.88     43.91 o
  -2   8  13      657.58      623.76     15.94 o
  -1   8  13      291.11      266.91      9.38 o
   0   8  13     1385.36     1367.43     34.91 o
   1   8  13     2395.84     2325.48     41.72 o
   2   8  13       24.83       16.27      3.25 o
   3   8  13      962.00     1019.50     26.59 o
   4   8  13     5081.93     4816.99    149.75 o
   5   8  13      616.86      582.01     24.85 o
   6   8  13      694.54      660.94     20.20 o
   7   8  13      491.26      471.91     16.18 o
   8   8  13      129.93      146.19      9.07 o
   9   8  13      240.61      243.99     17.66 o
  10   8  13      104.00       79.13     13.08 o
  11   8  13        2.46        7.85      9.16 o
  12   8  13        7.85        0.65      9.16 o
  -6   9  13       54.08       57.09      8.28 o
  -5   9  13      626.06      638.59     21.73 o
  -4   9  13      171.70      133.62     12.10 o
  -3   9  13       15.64       19.01      4.46 o
  -2   9  13     1203.00     1216.60     26.27 o
  -1   9  13      563.80      533.60     32.37 o
   0   9  13      268.25      239.15     11.10 o
   1   9  13     1081.78     1061.55     21.46 o
   2   9  13     7070.07     6915.64    146.09 o
   3   9  13      715.90      693.73     20.33 o
   4   9  13     1424.68     1306.59     47.08 o
   5   9  13     2861.60     2661.57     86.32 o
   6   9  13      111.57       96.78      9.81 o
   7   9  13     3595.88     3405.93     78.93 o
   8   9  13     1097.41     1028.41     50.35 o
   9   9  13      140.18      113.00     18.64 o
  10   9  13     1488.85     1455.04     58.86 o
  11   9  13       87.37       83.05     14.39 o
  12   9  13        8.67        1.31      9.16 o
  -5  10  13       77.03       80.59      9.25 o
  -4  10  13        7.17       13.13      6.87 o
  -3  10  13      307.49      318.32     14.10 o
  -2  10  13       76.15       70.12      6.35 o
  -1  10  13        3.88        2.86      4.84 o
   0  10  13       19.13       11.46      4.84 o
   1  10  13        1.18       -5.23      5.23 o
   2  10  13      363.52      351.71     15.85 o
   3  10  13     1922.56     1915.89     63.76 o
   4  10  13      114.51       96.78     10.46 o
   5  10  13     1936.67     1752.58     60.16 o
   6  10  13      958.29      861.25     34.01 o
   7  10  13     1076.45      998.52     43.49 o
   8  10  13     1272.08     1141.21     32.04 o
   9  10  13      346.70      347.25     14.30 o
  10  10  13      245.86      227.57     20.27 o
  11  10  13       55.02       41.85     11.77 o
  12  10  13      257.50      270.73     22.89 o
  -5  11  13       95.87       85.17      9.68 o
  -4  11  13        8.78       15.69      7.19 o
  -3  11  13      130.73      131.79     10.40 o
  -2  11  13       11.97        8.09      8.17 o
  -1  11  13      126.15      129.59      9.71 o
   0  11  13     1104.26     1057.51     35.31 o
   1  11  13      200.10      188.29     10.86 o
   2  11  13      193.50      148.42     15.37 o
   3  11  13     2298.50     2312.04     54.56 o
   4  11  13      910.97      900.49     35.97 o
   5  11  13      553.44      493.08     23.54 o
   6  11  13     7364.58     6871.70    211.23 o
   7  11  13     1757.38     1677.38     58.20 o
   8  11  13      157.76      144.91     10.21 o
   9  11  13     4050.42     3939.82     91.33 o
  10  11  13      800.84      799.86     24.82 o
  11  11  13       86.94       68.66     14.39 o
  12  11  13     1590.85     1642.07     67.36 o
  -4  12  13      210.15      219.67     13.64 o
  -3  12  13        1.00        2.62      8.50 o
  -2  12  13      234.22      261.26     13.17 o
  -1  12  13      554.36      585.04     20.35 o
   0  12  13      258.65      290.26     14.39 o
   1  12  13     1121.40     1113.11     71.93 o
   2  12  13      661.77      727.06     33.02 o
   3  12  13       37.65       13.08      7.19 o
   4  12  13     2080.93     2022.66     69.97 o
   5  12  13     2267.21     2108.33     72.59 o
   6  12  13      104.04       85.01     11.12 o
   7  12  13     2150.30     1972.96     68.01 o
   8  12  13      877.48      802.51     28.77 o
   9  12  13       43.70       52.44      7.37 o
  10  12  13      385.61      379.01     29.43 o
  11  12  13      682.83      657.87     35.31 o
  -3  13  13      176.26      187.03     18.31 o
  -2  13  13       45.69       41.20     10.46 o
  -1  13  13      450.15      441.09     18.03 o
   0  13  13       89.16       91.94     12.43 o
   1  13  13        4.30       -3.57      5.02 o
   2  13  13      134.84      126.92      9.68 o
   3  13  13       96.27       97.44     12.43 o
   4  13  13      137.51      127.52     13.73 o
   5  13  13     3028.45     2844.68     95.48 o
   6  13  13     2173.31     1975.58     69.32 o
   7  13  13       51.82       43.81      9.16 o
   8  13  13     2852.42     2755.96     96.78 o
   9  13  13      493.77      460.02     17.87 o
  10  13  13      398.41      383.08     29.75 o
  11  13  13     1145.13     1153.57     51.66 o
  -1  14  13        0.79        1.81      6.21 o
   0  14  13      885.43      951.76     29.36 o
   1  14  13        6.80        4.26      7.85 o
   2  14  13       71.26       78.98      8.75 o
   3  14  13      605.52      555.86     28.12 o
   4  14  13      477.88      466.27     25.50 o
   5  14  13       19.43       20.27      8.50 o
   6  14  13      682.75      685.99     31.39 o
   7  14  13      887.85      814.17     35.31 o
   8  14  13        1.03        0.00      6.54 o
   9  14  13      744.74      726.92     24.30 o
  10  14  13      871.22      852.15     27.28 o
   0  15  13       50.25       51.25      8.08 o
   1  15  13        2.74       -9.84      5.30 o
   2  15  13      142.78      151.72     16.35 o
   3  15  13      220.07      218.42     17.66 o
   4  15  13       12.36       12.43      8.50 o
   5  15  13       54.19       22.23      8.50 o
   6  15  13      398.54      380.60     22.89 o
   7  15  13      714.99      755.31     34.66 o
   8  15  13        2.87       -4.58      7.19 o
   9  15  13     1562.03     1540.95     59.51 o
   3  16  13       13.06        1.31      9.16 o
   4  16  13      355.32      314.55     22.23 o
   5  16  13        7.25       -8.50      7.85 o
   6  16  13       60.48       53.62     11.77 o
   7  16  13        7.45       -3.27      7.85 o
  -4  -9  14      916.89     1032.20     27.07 o
  -3  -9  14      266.20      282.99     12.31 o
  -2  -9  14     1110.42     1209.90     28.82 o
  -1  -9  14     1767.34     1929.56     50.17 o
  -6  -8  14      257.05      223.45     10.78 o
  -5  -8  14       88.66       84.15      8.27 o
  -4  -8  14      757.99      735.38     25.20 o
  -3  -8  14       90.82       64.63      5.57 o
  -2  -8  14      114.31      158.05     11.20 o
  -1  -8  14     1766.20     1727.32     45.31 o
   0  -8  14       80.49       71.21      8.79 o
   1  -8  14      114.59      100.16      9.68 o
   2  -8  14      452.44      450.49     18.82 o
  -7  -7  14       25.31       32.96      5.38 o
  -6  -7  14      567.88      617.26     17.28 o
  -5  -7  14       38.11       56.53      6.16 o
  -4  -7  14       41.74       49.48      4.96 o
  -3  -7  14      811.91      877.19     18.10 o
  -2  -7  14      873.24      928.14     28.13 o
  -1  -7  14      266.55      283.61     11.45 o
   0  -7  14      645.82      704.40     30.74 o
   1  -7  14      365.07      357.06     22.23 o
   2  -7  14     1948.60     2082.17     75.20 o
   3  -7  14      807.66      831.61     27.05 o
   4  -7  14       58.86       63.97      8.75 o
  -8  -6  14        1.11      -11.03      5.51 o
  -7  -6  14      313.27      309.28     12.34 o
  -6  -6  14       47.65       51.98      5.96 o
  -5  -6  14        2.47        0.59      3.94 o
  -4  -6  14       26.92       23.20      4.12 o
  -3  -6  14       72.55       89.76      5.64 o
  -2  -6  14      475.22      438.31     11.37 o
  -1  -6  14        8.77        4.01      5.30 o
   0  -6  14      177.78      170.56     12.10 o
   1  -6  14     1275.08     1264.74     49.70 o
   2  -6  14       24.60       42.51      9.81 o
   3  -6  14     1471.19     1431.80     39.07 o
   4  -6  14     1182.56     1384.87     38.37 o
   5  -6  14        0.45       21.05      7.16 o
  -8  -5  14       69.31       65.83      6.33 o
  -7  -5  14      208.08      227.08     15.38 o
  -6  -5  14      106.05       81.13      6.53 o
  -5  -5  14        0.35        1.19      5.42 o
  -4  -5  14     1014.58     1041.93     20.16 o
  -3  -5  14       38.08       40.22      4.31 o
  -2  -5  14      318.32      339.58     10.87 o
  -1  -5  14      677.11      720.13     20.93 o
   0  -5  14      362.11      350.48     14.80 o
   1  -5  14     3610.31     3673.89    120.33 o
   2  -5  14     1117.25     1063.32     43.16 o
   3  -5  14      874.84      862.96     51.66 o
   4  -5  14     4393.56     4471.74    105.61 o
   5  -5  14      835.11      861.91     26.82 o
   6  -5  14       62.68      107.25     13.73 o
  -9  -4  14     1193.16     1305.11     28.54 o
  -8  -4  14       10.05        8.39      4.71 o
  -7  -4  14      146.76      133.72      7.88 o
  -6  -4  14       60.74       45.44      5.47 o
  -5  -4  14      226.02      205.48      8.83 o
  -4  -4  14      105.31       85.05      5.45 o
  -3  -4  14       35.43       27.53      4.43 o
  -2  -4  14      570.50      615.26     15.39 o
  -1  -4  14      199.62      184.14      7.98 o
   0  -4  14      193.33      195.12     10.86 o
   1  -4  14     2324.80     2415.76    128.83 o
   2  -4  14      452.43      474.77     24.85 o
   3  -4  14     1651.44     1566.86     57.55 o
   4  -4  14      242.60      268.50     13.17 o
   5  -4  14      353.01      382.45     27.14 o
   6  -4  14     1637.26     1768.93     64.09 o
   7  -4  14       85.82       92.55      9.89 o
  -9  -3  14      345.52      361.44     12.87 o
  -8  -3  14      784.33      831.43     20.08 o
  -7  -3  14        7.07        6.03      4.50 o
  -6  -3  14        7.77       -0.72      3.85 o
  -5  -3  14      212.83      224.75      7.77 o
  -4  -3  14      677.14      608.13     13.37 o
  -3  -3  14        6.01       -3.17      3.46 o
  -2  -3  14      371.51      403.00     11.36 o
  -1  -3  14      775.72      749.99     17.13 o
   0  -3  14      447.82      460.54     12.02 o
   1  -3  14      675.15      672.59     23.22 o
   2  -3  14      419.82      362.94     20.93 o
   3  -3  14      847.02      831.82     34.66 o
   4  -3  14     1549.12     1512.32     38.84 o
   5  -3  14       50.37       47.14      6.69 o
   6  -3  14      782.97      852.75     35.97 o
   7  -3  14      631.77      671.11     23.88 o
   8  -3  14      297.76      358.19     16.97 o
  -9  -2  14      205.45      236.25     18.31 o
  -8  -2  14      135.76      135.67      8.55 o
  -7  -2  14      989.52      942.40     21.33 o
  -6  -2  14      279.33      241.64      9.53 o
  -5  -2  14       12.27        4.78      3.25 o
  -4  -2  14      185.56      172.22      7.79 o
  -3  -2  14     1037.58      999.12     36.81 o
  -2  -2  14      102.64       89.19      5.92 o
  -1  -2  14      373.35      377.48     10.78 o
   0  -2  14      983.76     1058.91     23.08 o
   1  -2  14      814.35      843.16     28.77 o
   2  -2  14       77.96       57.55      9.16 o
   3  -2  14     1254.94     1261.47     47.08 o
   4  -2  14      591.94      591.67     18.96 o
   5  -2  14     2315.46     2358.79     79.78 o
   6  -2  14       28.60       46.43      9.16 o
   7  -2  14      222.21      265.01     19.29 o
   8  -2  14      605.81      647.50     23.10 o
   9  -2  14      507.74      543.15     22.89 o
  -9  -1  14     1804.73     1988.29     47.20 o
  -8  -1  14      399.67      427.16     13.07 o
  -7  -1  14      471.56      489.04     24.33 o
  -6  -1  14      802.38      828.99     19.11 o
  -5  -1  14      263.64      256.06      7.98 o
  -4  -1  14      121.85      131.35     10.15 o
  -3  -1  14      422.80      353.04     10.39 o
  -2  -1  14       84.76       62.78      6.32 o
  -1  -1  14        4.29        4.07      3.08 o
   0  -1  14      580.42      578.65     19.55 o
   1  -1  14     1241.50     1272.09     57.55 o
   2  -1  14      235.33      212.92     25.18 o
   3  -1  14      112.40       87.63     10.46 o
   4  -1  14      441.20      478.04     13.08 o
   5  -1  14      344.80      328.88     13.17 o
   6  -1  14      923.53      927.93     24.98 o
   7  -1  14      688.33      723.17     23.71 o
   8  -1  14     1431.45     1366.27     45.45 o
   9  -1  14       23.51       16.43      7.02 o
  -9   0  14     1472.19     1590.79     39.37 o
  -8   0  14      679.46      691.22     21.20 o
  -7   0  14      125.30      112.61      9.22 o
  -6   0  14     1608.16     1600.90     31.63 o
  -5   0  14      158.92      147.74      6.31 o
  -4   0  14       29.42       25.40      6.81 o
  -3   0  14      576.95      528.59     19.47 o
  -2   0  14     1722.07     1643.70     31.32 o
  -1   0  14        0.08        2.07      2.97 o
   0   0  14        5.32       13.02      3.08 o
   1   0  14     1627.01     1644.05     30.40 o
   2   0  14       67.37       86.05      7.33 o
   3   0  14      247.94      288.15     27.79 o
   4   0  14      607.82      608.09     18.96 o
   5   0  14     2012.99     1991.46     40.67 o
   6   0  14     1514.28     1586.45     33.85 o
   7   0  14      881.34      941.26     23.00 o
   8   0  14        0.22        9.35      4.68 o
   9   0  14     3378.03     3537.21    130.14 o
  -9   1  14       69.00       64.96     13.73 o
  -8   1  14     1491.09     1589.12     38.91 o
  -7   1  14     1845.72     1833.90     43.00 o
  -6   1  14       11.20        6.45      4.33 o
  -5   1  14      960.71      958.63     20.83 o
  -4   1  14     2185.20     2119.97     39.57 o
  -3   1  14       21.85       25.59      4.18 o
  -2   1  14       45.52       55.53      4.51 o
  -1   1  14     2129.80     2042.23     37.39 o
   0   1  14        2.19        6.35      2.85 o
   1   1  14       24.10       30.23      3.21 o
   2   1  14     1437.99     1481.49     29.95 o
   3   1  14      629.96      640.15     23.10 o
   4   1  14      105.56      107.79      6.50 o
   5   1  14       50.91       36.25      5.02 o
   6   1  14       39.16       41.79      6.77 o
   7   1  14      207.55      209.41     10.60 o
   8   1  14      399.82      482.39     20.24 o
   9   1  14       48.83       61.54      9.21 o
  10   1  14      253.12      242.70     20.60 o
  -9   2  14      248.91      216.46     18.96 o
  -8   2  14        0.11        0.14      5.18 o
  -7   2  14     2877.07     2833.28     62.74 o
  -6   2  14      862.52      869.53     23.71 o
  -5   2  14        8.89        3.56      4.56 o
  -4   2  14     3268.25     3181.60     89.74 o
  -3   2  14     2727.05     2679.24     48.30 o
  -2   2  14      257.31      250.22      8.37 o
  -1   2  14      441.84      428.33     11.36 o
   0   2  14     6569.98     6632.08    111.55 o
   1   2  14       82.12       86.68      4.38 o
   2   2  14     2212.45     2281.37     49.69 o
   3   2  14     2860.06     2971.24     56.83 o
[truncated: 92,222 more chars]
